# Supplementary material for: Deletions of Immunoglobulin heavy chain and T cell receptor gene regions are uniquely associated with lymphoid blast transformation of chronic myeloid leukemia
Source: BMC Genomics. 2010 Jan 18;11:41. doi: 10.1186/1471-2164-11-41 (PMC2822760; doi:10.1186/1471-2164-11-41)
Supplement: Additional file 4 — Additional Table 2. Annotated flourescence ratio data for 105 k arrays: Listing of probes, locations, gene assignments, lineage, gender and sample identifiers. [file 1471-2164-11-41-S4.TXT]

Ref	FeatN	Chromosome	Target	 Observed score(d)	Fold change(Unlogged)	Case_148.txt	Case_155.txt	Case_156.txt	Case_157.txt	Case_158.txt	Case_159.txt	Case_160.txt	Case_161.txt	Case_162.txt	Case_163.txt	Case_164.txt	Case_171.txt	Case_172.txt	Case_173.txt	Case_174.txt	Case_176.txt	Case_178.txt	Case_179.txt	Case_180.txt	Case_181.txt	Case_182.txt	Case_183.txt	Case_184.txt	Case_190.txt	Case_192.txt	Case_193.txt	Case_194.txt	Case_195.txt	Case_200.txt	Case_217.txt	Case_218.txt	Case_220.txt	Case_221.txt	Case_223.txt	Case_224.txt	Case_225.txt	Case_239.txt	Case_240.txt	Case_241.txt	Case_242.txt	Case_243.txt	Case_244.txt	Case_245.txt	Case_246.txt	Case_247.txt	Case_248.txt	Case_249.txt	Case_250.txt	Case_251.txt	Case_252.txt	Case_253.txt	Case_254.txt	Case_255.txt	Case_257.txt	Case_258.txt	Case_259.txt	Case_260.txt	Case_261.txt	Case_262.txt	Case_263.txt	Case_219.txt	Case_222.txt	Case_226.txt	Case_227.txt	Case_228.txt	Case_229.txt	Case_231.txt	Case_232.txt	Case_233.txt	Case_234.txt	Case_235.txt	Case_236.txt	Case_237.txt	Case_238.txt	Case_199.txt
					Lineage	l	m	m	m	m	m	m	m	l	l	l	m	m	m	m	m	m	l	l	l	m	m	l	m	l	l	m	l	l	u	u	u	u	u	u	u	u	u	u	u	u	u	u	u	u	u	u	u	u	u	u	u	u	u	u	u	u	u	u	u	u	u	u	u	u	u	u	u	u	u	u	u	u	u	l
					Sex	f	f	f	f	f	m	m	m	f	m	f	m	m	m	m	f	m	f	m	m	m	m	f	m	m	m	m	m	f	m	m	f	f	m	m	m	f	f	f	m	m	m	m	m	m	m	m	m	m	m	f	f	m	f	m	m	m	m	m	m	m	f	m	m	m	m	m	m	m	f	f	f	m	m	f
					Status	ss	bc	bc	bc	bc	bc	bc	bc	bc	bc	bc	bc	bc	bc	bc	bc	bc	bc	bc	bc	bc	bc	bc	bc	bc	bc	bc	bc	bc	cp	cp	cp	cp	cp	cp	cp	cp	cp	cp	cp	cp	cp	cp	cp	cp	cp	cp	cp	cp	cp	cp	cp	cp	cp	cp	cp	cp	cp	cp	cp	cl	ox	b	b	b	b	d	b	b	b	b	b	b	b	ss
50512	A_14_P132368	9	SHB	3.4033904	1.1275151	0.99	0.97	1.02	1.04	1.02	0.98	0.95	0.88	0.64	0.99	0.98	1.06	0.95	0.93	0.99	0.86	0.84	0.72	0.97	0.74	0.97	1.06	0.9	0.82	0.63	0.64	0.85	0.67	0.82	0.92	0.88	0.88	0.91	0.89	1	1.02	0.92	0.86	0.86	0.97	0.92	1	0.99	0.92	0.96	0.87	0.9	0.98	0.95	0.9	1	0.92	0.92	0.97	0.9	0.88	0.88	0.95	0.87	0.88	0.97	0.86	0.92	0.89	0.97	0.91	0.9	1.01	1.07	0.92	0.9	0.95	0.87	0.9	0.94
49959	A_14_P136897	9	chr9:21154498-21154557	3.4046016	1.1925057	0.96	1.1	0.97	1.04	0.97	1.04	0.99	1	0.13	1.09	1.1	1.03	0.95	0.94	1.02	0.93	0.94	0.69	0.94	0.74	1.02	0.9	1.04	1.01	0.63	0.69	1.2	0.69	0.66	0.96	0.92	1.04	1.05	0.95	1	0.96	0.99	0.97	0.86	1	1.04	0.93	0.99	0.96	0.96	1.06	1.03	1.07	1.06	1.03	1	0.96	1.05	0.98	0.96	1.02	1.12	1.02	1.07	1.01	1.11	1.06	1.09	1.08	1.02	1.01	1.01	1	1	0.94	1.05	1	1.02	1.08	0.58
49665	A_14_P131277	9	chr9:12265118-12265177	3.404747	1.1504121	1.15	0.93	1.06	1.07	1.06	1	1.09	1.03	0.64	1.06	1.05	1.36	1.07	1.06	1.08	1.03	1	1.08	1.03	0.67	1.21	1.04	1	1.13	0.87	0.75	1.11	0.89	0.74	1.06	1.22	1.12	1.12	1	1.01	1.04	0.95	1.08	1.17	1.09	1.05	1.14	1.05	1.11	1.05	1.03	1.18	1.14	1.14	1.18	1.04	1.02	0.95	0.88	1.03	1.15	1.22	1.03	1.06	1.07	1.16	1.07	1.06	1	1.1	0.98	1.09	0.96	1.06	1.01	1.01	1.01	1.05	1.1	0.69
40440	A_16_P17909641	7	chr7:36731517-36731576	3.407342	1.1432395	1.02	1.01	1.09	1.06	0.96	1.05	1.06	1.05	0.57	1	0.96	1.17	0.93	1.02	1.02	0.9	0.99	0.62	0.97	0.71	1.07	1.02	1	1.03	0.64	0.73	1.05	0.97	1.05	1.04	1.1	1.05	1.04	1.09	1.02	1	1	1	0.97	1	0.97	1.02	1.04	1.04	1.04	1.11	1.02	1.04	1	1.02	1	1.05	1.02	0.96	1.02	1.04	1.1	1.02	0.96	1.01	1.03	1.06	1.06	1.01	1.07	1.03	0.95	0.97	0.98	0.98	0.98	1.02	0.96	0.99	0.99
39345	A_16_P01648431	7	TNRC18	3.407361	1.140045	1.13	1.08	1.05	1.15	1.05	1.11	1	1.03	0.62	1.05	0.96	1.13	1.06	0.96	1.09	1	1.07	0.94	1.11	0.73	0.96	0.99	0.92	0.95	0.68	0.67	0.91	0.72	1.02	1.09	1.05	0.95	1.06	1.06	1.07	1.11	1.26	1.12	1.11	1.3	1.15	1.15	1.07	1.03	1.13	1.05	1.07	1.02	1.06	1.07	1.13	1.21	1.08	1.18	1.12	1.08	1.04	1.08	1.01	1.11	0.93	0.91	0.98	0.99	0.98	0.97	0.98	1.13	1.08	1.26	1.19	1.1	1	0.94	0.98
40511	A_14_P136756	7	AMPH	3.4086013	1.1345497	0.93	1.04	1.06	1.05	1.04	1.07	1.1	1.03	0.67	1.09	1.02	1.17	1.16	1.08	1.08	1.02	1.02	0.73	1.03	0.77	0.93	0.94	0.98	1.09	0.71	0.67	0.98	1.06	0.97	0.95	0.99	0.94	0.95	0.93	0.91	0.97	0.92	0.92	0.99	0.97	1.07	0.96	0.94	0.9	1	1.04	1.07	1.06	0.96	1.07	0.96	0.91	0.89	0.85	1.02	0.89	1.04	0.92	0.96	0.92	0.97	0.94	1.02	0.91	0.97	0.94	0.95	1.01	0.92	0.86	0.9	0.88	0.88	0.99	0.87
40525	A_16_P01696225	7	VPS41	3.4086497	1.1277465	0.99	1	1.04	1.04	0.99	1.03	1.07	1	0.59	1.03	1.02	1.08	0.99	1.02	0.93	0.89	1	0.64	0.94	0.71	0.98	0.96	0.87	1.06	0.76	0.71	0.94	0.87	1.07	0.97	0.95	0.96	0.94	0.9	0.88	1	0.89	0.98	0.98	0.98	1.08	0.94	0.97	0.88	1	0.99	1.03	1.08	1	1.03	0.95	0.91	0.95	0.96	1.02	1.01	0.98	0.99	1.02	0.89	0.91	0.78	0.97	0.96	1.1	0.9	1	0.96	1.02	0.92	0.88	0.87	0.93	0.94	0.96
40054	A_14_P137485	7	HOXA2	3.4100912	1.1217201	1.06	1.01	1.05	1.05	0.9	0.93	0.89	0.93	0.6	0.93	0.92	1.06	0.95	0.92	0.98	0.92	0.89	0.95	0.95	0.67	0.99	1	0.92	0.95	0.65	0.66	1	0.67	0.9	0.99	0.98	0.97	0.99	0.97	1.01	1.05	0.93	0.96	0.9	0.92	0.87	0.95	0.95	0.93	0.99	0.87	0.86	0.94	0.86	0.86	1	0.94	0.98	0.99	0.94	0.9	0.9	0.97	0.96	1.01	0.95	0.93	0.99	0.96	0.86	0.95	0.96	0.95	0.97	1	0.99	1.03	0.94	0.94	0.88
50461	A_16_P38711188	9	chr9:37047353-37047412	3.4108272	1.1288869	0.94	0.99	1.05	0.98	1.01	1.1	1.04	1.04	0.58	1.03	1.05	1.04	1.04	0.98	1.02	1.03	1.03	0.71	0.99	0.78	1.08	1.05	1.12	1.11	0.69	0.8	1.03	0.87	0.93	1.06	1.01	1.07	1.08	1.12	1.08	1.07	1.11	1.06	0.97	1.02	1.06	1.03	1.04	1.15	1	1.04	1	1.04	1.02	1	1.11	1.09	1.06	1.16	1.08	1.08	1.09	1.16	1.09	1.08	1.08	1.06	1.14	1.1	1.03	1.03	1.1	1.1	1.05	1.11	1.14	1.12	1.07	1.1	1.03
40151	A_14_P115615	7	chr7:29198513-29198572	3.4117944	1.1361417	1	1.04	1	1.05	1.03	1.03	1.09	1.09	0.58	0.97	1.02	0.99	1.02	1.11	1.03	0.97	0.96	0.97	0.99	0.75	1.05	1.06	1.05	1.11	0.61	0.69	1.11	0.88	0.99	0.99	1.02	1.03	1.03	0.99	0.96	0.98	1.04	1.01	1.06	0.97	1.08	0.96	1	1.05	1.08	1.12	1.08	1.12	1.08	1.08	1.14	1	1.01	0.97	1.02	1.08	1.06	1.02	1.12	1.01	1.05	1.03	1.03	1.03	1.1	1.04	1.06	1.01	1.08	1.06	1.01	1.09	1.04	1.04	0.99
50031	A_14_P102923	9	chr9:23425976-23426035	3.411824	1.1287113	1.02	0.86	0.99	1.1	1.03	0.91	0.92	0.98	0.62	0.92	0.97	1.01	1.01	0.95	0.97	1	0.95	0.72	1.05	0.72	0.98	0.97	1.01	1	0.69	0.69	0.89	0.77	0.65	0.98	1.04	1.05	1.05	0.94	0.86	1	0.8	0.93	1.03	0.9	0.91	0.93	0.87	0.95	0.87	0.83	0.89	0.92	0.93	0.89	0.85	0.85	0.89	0.87	0.89	0.96	0.94	0.9	0.9	0.95	0.93	0.99	0.98	0.95	0.95	0.95	0.98	1	0.91	0.78	0.83	0.94	0.89	1.06	0.67
40245	A_14_P115375	7	CCDC129	3.4139698	1.1411394	0.98	0.96	1.03	1.07	1.02	0.96	1.01	0.98	0.63	0.99	1.01	1.14	1.01	0.97	0.95	0.89	0.91	0.62	0.85	0.64	1.1	1.07	1.03	1.04	0.67	0.68	1.01	0.94	1	1.03	1.07	0.99	1.04	1.02	0.99	1.04	1.01	1	1	0.98	1.02	0.97	0.97	1.01	1.08	1.06	1.06	1.05	1	1.06	0.99	0.97	1.03	0.89	0.94	1.03	1.07	1	0.94	0.99	0.94	1.07	1	0.98	1.02	0.96	0.96	0.99	0.99	0.88	0.96	0.94	0.97	1.11	1.01
50434	A_16_P38709252	9	chr9:36261796-36261855	3.4142077	1.1372623	1.04	1.02	1.15	1.13	1.01	1.15	1.03	0.98	0.61	1.01	1.02	1.1	1.04	0.98	1.01	0.85	0.94	0.68	0.94	0.74	1.09	1	1.01	1.12	0.75	0.77	1.07	0.82	1.07	1.15	1.17	1.11	1.01	1.15	1.23	1.16	1.31	1.15	1.03	1.23	1.09	1.23	1.17	1.17	1.18	1.1	1.24	1.04	1.08	1.24	1.28	1.28	1.14	1.22	1.21	1.14	1.11	1.28	1.21	1.28	1.12	0.98	1.29	1.01	1.12	1.01	1.13	1.18	1.3	1.18	1.18	1.2	1.06	1.15	1.04
50309	A_16_P18606295	9	UBAP1	3.4145856	1.1505042	0.98	1.09	1.08	1.02	0.93	0.96	0.93	0.92	0.54	0.97	1.01	0.83	0.95	1.01	1	1.06	0.96	0.64	1.04	0.71	1.02	0.93	1.01	0.99	0.55	0.59	0.99	0.69	0.83	1.03	0.98	0.94	0.96	1.14	1.13	1.07	1.22	1.05	0.93	1.12	0.99	1	1.07	0.99	1.07	1.11	0.97	0.95	0.98	0.97	1.13	1.21	1.05	1.23	1.07	0.97	0.99	1.08	1.01	1.13	0.96	1	1.03	1.04	0.94	0.99	1.05	1.05	1.03	1.14	1.11	1.14	0.98	1.08	0.87
49458	A_14_P132861	9	INSL4	3.414737	1.1344028	0.87	1.03	0.93	0.93	0.96	0.92	0.85	0.89	0.61	0.96	0.94	0.92	0.91	0.9	0.96	1.03	1	0.97	0.92	0.69	1.05	0.91	0.94	0.92	0.58	0.6	0.89	0.7	0.57	0.94	0.87	0.86	0.9	0.89	0.86	1.15	0.93	0.91	0.83	0.91	0.87	0.91	0.95	0.98	0.94	0.92	0.92	0.9	0.89	0.92	0.84	0.96	0.95	1.02	1.01	0.95	0.82	0.91	1	0.96	0.97	0.9	0.83	0.94	0.88	0.96	0.94	0.92	0.95	0.96	0.9	0.94	0.99	0.92	0.61
50268	A_14_P126317	9	NFX1	3.4170563	1.1281347	0.93	1.01	1.01	0.96	0.98	0.99	0.96	1	0.55	1.01	0.97	0.84	0.97	0.93	0.94	0.98	0.97	0.66	1.02	0.75	0.86	0.9	0.89	0.96	0.57	0.67	1.02	0.78	0.87	1.03	0.92	0.89	0.87	0.99	1.15	1.11	1.1	1.01	1.02	1	1.01	0.99	1.03	0.98	1.03	1.04	1.06	0.96	0.99	1.06	1.05	1.04	1.06	1.13	1.06	0.95	0.98	1.04	1.01	1	1.01	0.99	0.96	1	1.03	0.97	0.99	1.03	1.03	1.08	1.09	1.03	0.88	0.95	0.96
10940	A_16_P15740503	2	chr2:89025329-89025388	3.41823	1.2114326	0.89	1.12	0.68	0.9	0.89	0.9	0.86	0.94	0.88	0.93	0.92	0.69	0.92	1.03	0.95	1.08	1.14	0.73	0.77	0.74	0.96	1.01	0.3	0.89	0.81	0.3	0.96	0.91	0.21	0.83	0.84	0.88	0.92	0.94	0.93	0.95	0.84	0.93	0.94	0.9	0.88	0.93	0.93	0.94	0.82	0.86	0.8	0.85	0.81	0.8	0.87	0.86	0.91	0.93	0.97	0.86	0.84	0.89	0.91	0.89	0.89	0.9	0.82	0.85	0.83	0.96	0.94	0.84	0.83	0.87	0.81	0.81	0.97	0.83	0.22
39652	A_16_P17855171	7	DGKB	3.4183798	1.1333896	0.97	0.88	0.93	1.08	0.99	0.95	1.04	1	0.62	0.96	0.98	1.02	1	1.06	0.94	1	1.03	0.93	1.01	0.72	1.02	1.03	0.9	0.92	0.59	0.58	1.02	0.8	0.97	0.91	0.84	0.79	0.85	0.86	0.82	0.81	0.83	0.86	0.98	0.89	0.91	0.93	0.88	0.89	0.91	0.9	0.96	1.07	0.89	0.96	0.82	0.87	0.9	0.81	0.88	0.78	0.91	1.01	0.91	0.82	0.83	0.82	0.9	0.82	0.91	0.91	0.85	0.9	0.92	0.84	0.8	0.8	0.89	0.84	0.87
40354	A_14_P138719	7	chr7:34263308-34263367	3.4189525	1.1265553	0.97	0.94	1.11	1.03	1.02	0.93	0.91	0.95	0.59	0.92	0.94	0.85	0.99	0.9	0.99	0.85	0.93	0.62	0.81	0.64	0.82	0.92	0.89	0.9	0.6	0.59	0.83	0.86	0.91	0.84	0.83	0.91	0.87	0.84	0.9	0.88	0.79	0.78	0.78	0.78	0.79	0.86	0.83	0.85	0.91	0.83	0.83	0.9	0.93	0.83	0.8	0.82	0.89	0.84	0.92	0.82	0.84	0.87	0.82	0.86	0.94	0.83	0.86	0.83	0.95	0.9	0.85	0.98	0.77	0.8	0.84	0.75	0.87	0.86	1.03
49969	A_16_P18577008	9	chr9:21353140-21353199	3.4192631	1.1979777	1.08	1.06	1.06	1.01	1.05	1.15	1.03	1	0.28	0.96	1	0.91	0.99	1.05	0.99	1.11	1.24	0.54	1.26	0.86	1.1	1.05	1.04	1.13	0.67	0.76	1.07	0.67	0.68	1.22	1.09	1.04	1.11	1.13	1.14	1.02	0.95	0.99	0.89	1.07	1	1.13	1.05	1.08	1	1.2	1.03	1.03	0.99	1.03	0.93	0.98	1.01	0.94	1.1	0.91	1.08	0.98	1.15	1.09	1.22	1.09	0.94	1.15	1.15	1.05	1.03	0.72	0.99	0.99	0.96	0.96	1.01	1.09	0.79
40215	A_16_P01684979	7	FLJ22374	3.4202318	1.1568494	0.96	1.06	0.98	1	1.08	1.06	1.08	1.04	0.62	1.1	1.08	1.19	1.28	1.17	1.16	1.24	1.11	1.01	0.7	0.82	1.05	1.04	1.05	1.12	0.73	0.78	1.12	0.89	1.24	1.07	1.09	1.05	1.03	0.94	1.02	0.95	0.98	1.05	1.18	0.91	1.07	1.01	1.09	1	1	1.12	1.08	1.15	1.08	1.08	1	1	0.91	0.9	1.08	1.08	1.21	1.02	1.02	0.95	1.07	0.98	0.97	1.03	1.08	1.09	0.97	0.99	1.04	0.95	1.05	0.93	1.06	1.04	1.04
40330	A_14_P114339	7	BBS9	3.4262512	1.1527948	0.98	1	1.04	0.94	0.94	0.93	0.95	0.94	0.58	0.94	1.02	0.75	1.24	1.04	0.96	0.93	0.95	0.65	0.96	0.78	0.94	0.9	0.88	1	0.53	0.59	0.88	0.72	0.74	0.89	0.89	0.88	0.85	0.95	0.9	1.01	0.94	0.85	0.82	0.96	0.9	0.93	0.91	0.84	0.94	0.94	0.87	0.82	0.88	0.87	0.83	0.96	0.99	1.01	0.98	0.89	0.86	1.01	0.97	0.95	0.86	0.92	0.84	0.89	0.92	1.02	0.85	0.93	0.89	0.82	0.81	0.84	0.86	0.95	0.98
49383	A_16_P18533765	9	chr9:3535395-3535454	3.4295108	1.1293075	1	0.93	1.02	0.94	1.02	0.98	0.95	0.92	0.63	1.04	1	1.08	1	0.95	0.97	0.98	0.93	0.96	0.95	0.65	1.01	1.01	1.02	0.97	0.62	0.69	1.02	0.78	0.65	0.98	0.95	1.02	1	0.95	0.85	0.96	0.92	0.9	0.94	1.06	1.05	0.89	0.94	1	0.96	0.94	0.95	0.98	1.02	0.95	0.93	0.9	0.99	0.91	0.9	1.01	1.05	1.03	0.89	1.02	1.04	1.03	1.01	0.95	1.04	1	0.94	0.97	1.08	0.9	0.86	0.89	1.08	1.03	0.63
50496	A_16_P02097744	9	chr9:37737041-37737100	3.4305303	1.1668359	1.1	0.98	1.07	1.02	1	1.07	0.98	0.99	0.59	1.07	0.95	1.05	1.02	1.04	1.02	0.98	1.02	0.69	1.12	0.78	1.04	1.12	1.02	1	0.35	0.66	1	0.65	1	1.11	1.12	1.09	1.08	1.06	1.05	1.11	1.22	1.25	1.25	1.07	1.05	1.06	1.09	1.06	1.12	1.12	1.05	1.04	1	1.05	1.13	1.01	0.95	1.07	1.01	1.12	1.1	1.04	1.03	1.02	0.96	1.1	1.06	1.07	0.99	0.99	1.08	0.99	1.03	1.13	1.11	1.23	1.09	1.04	0.92
40471	A_16_P17911913	7	chr7:37541112-37541171	3.4308033	1.1407878	1.02	1.1	0.95	1.05	0.92	1.03	0.98	0.97	0.57	1.01	1.01	0.78	0.96	1.01	0.93	0.94	0.92	0.59	0.9	0.7	0.95	0.96	0.91	0.97	0.56	0.66	1.01	0.92	0.88	0.92	0.87	0.89	0.87	1.01	0.94	0.93	0.86	0.86	0.89	0.95	0.9	0.92	0.97	0.91	0.94	0.89	0.92	0.88	0.92	0.92	0.88	0.92	0.93	0.91	0.96	0.88	0.95	0.94	0.93	0.97	0.9	0.98	0.88	0.86	0.96	0.92	0.93	0.96	0.9	0.84	0.85	0.8	0.93	0.9	0.91
49631	A_16_P18549985	9	PTPRD	3.4334886	1.1546766	0.93	1	0.93	0.99	0.95	0.91	1.07	0.86	0.54	1	0.99	0.99	0.92	0.96	1.04	1.04	0.97	1.03	0.95	0.74	1.04	1.12	1	1.02	0.6	0.66	1.13	0.77	0.55	0.82	0.96	0.95	1.01	0.96	1	0.84	0.86	0.86	0.85	0.99	0.88	0.95	0.9	0.97	0.95	0.89	0.94	0.92	0.99	0.94	0.84	0.88	1.03	0.84	1.03	1	1.07	0.9	0.96	0.97	1	0.97	1.02	1.04	1.01	0.91	0.92	1.01	1.01	0.85	0.89	0.82	1.1	1.16	0.61
49557	A_14_P138604	9	chr9:8106434-8106493	3.4378674	1.1439221	1.07	0.93	0.92	1.08	1.13	0.97	0.9	0.9	0.63	0.94	0.95	0.93	1.02	1	1.07	1.13	1.08	0.92	1.02	0.81	0.92	0.86	0.97	0.93	0.65	0.63	1	0.64	0.69	0.98	0.97	0.86	0.93	0.82	0.99	0.89	0.83	0.88	0.84	0.89	0.96	0.87	0.98	0.83	0.88	0.89	0.93	0.87	0.92	0.93	0.84	0.82	0.95	0.84	0.93	0.89	0.97	1.02	0.95	0.88	0.87	0.95	0.96	0.93	0.99	0.85	0.98	0.96	0.94	0.82	0.87	0.85	0.89	0.95	0.64
50338	A_14_P107916	9	OPRS1	3.44006	1.1423012	0.92	0.98	1.05	1.02	0.97	0.97	1	0.98	0.57	1.02	0.97	0.86	0.99	0.97	0.95	1.12	0.98	0.67	1.04	0.66	0.9	0.93	1.02	0.93	0.57	0.66	0.98	0.68	0.85	0.89	0.87	0.85	0.83	1.05	0.97	1.08	0.99	0.92	0.84	0.93	0.92	0.9	1.01	0.92	0.94	0.94	0.95	0.89	0.98	0.95	0.99	1.06	1.01	1.11	1.03	0.9	0.92	0.88	0.97	0.97	0.95	0.88	0.92	0.91	0.9	0.93	0.99	0.98	0.98	1.02	1	0.93	0.97	0.91	0.89
40812	A_16_P17934514	7	chr7:47126253-47126312	3.4409142	1.1380674	0.95	1.03	1.05	1.01	1.01	0.9	0.99	1.06	0.65	0.95	1.05	0.87	0.99	0.91	1.01	0.97	1.04	0.61	0.96	0.62	0.96	1.05	0.95	1.03	0.66	0.75	1.1	0.76	1	0.85	0.89	0.84	0.92	0.89	0.96	0.85	0.87	0.86	0.87	0.99	0.87	0.94	0.92	0.95	0.97	0.91	0.98	1.01	0.92	0.98	0.87	0.91	0.94	0.95	0.95	0.89	0.89	0.91	0.93	0.92	0.89	0.94	0.89	0.92	0.95	0.91	0.89	0.93	0.97	0.91	0.89	0.82	0.92	0.92	0.91
50278	A_16_P02092254	9	chr9:33503496-33503555	3.4423409	1.1309044	0.93	0.98	1.08	1.02	0.92	1.05	1.04	0.99	0.6	1.04	0.93	1.13	0.97	0.98	0.95	0.91	0.96	0.68	1	0.73	0.95	0.95	0.97	1.06	0.64	0.7	1.02	0.8	1.03	1.09	1.14	0.96	0.94	1.1	1.07	1.12	1.15	1.06	1.18	1.07	1.09	1.06	1.09	0.99	1.02	0.99	1.06	0.98	1.03	1.06	1.04	1.13	1.01	1.1	0.99	0.99	0.98	1.01	0.98	0.97	0.94	0.97	1.04	1	1	1.02	1	0.98	1.01	1.1	1.07	1.15	1.04	0.95	0.87
50024	A_16_P38678033	9	chr9:23032305-23032364	3.4432962	1.142951	0.94	0.91	0.97	0.98	0.93	0.74	0.96	0.93	0.57	1.01	0.96	0.97	0.84	0.91	0.91	0.87	0.89	0.64	0.93	0.67	1.02	1	1.02	0.92	0.57	0.61	0.99	0.65	0.6	0.88	0.87	0.88	0.89	0.88	0.96	0.84	0.88	0.83	0.88	0.87	0.87	0.9	0.89	0.87	0.88	0.81	0.9	0.93	0.93	0.9	0.86	0.81	0.95	0.87	0.89	0.91	0.91	0.93	0.85	0.93	0.85	0.92	0.94	0.92	0.91	0.86	0.9	0.93	0.87	0.9	0.82	0.87	0.98	0.9	0.56
50352	A_16_P18607946	9	chr9:34918585-34918644	3.4441504	1.1365024	1.02	1.04	0.94	1.1	1.02	1.01	0.98	0.98	0.53	1	1	1.03	1.06	1.04	1.01	1.1	1.05	0.73	1.01	0.78	0.96	1.01	1.01	0.87	0.65	0.71	0.94	0.81	0.97	0.91	0.89	0.95	0.93	1.05	0.91	0.94	1.13	1.11	1.01	0.95	1.01	0.96	0.98	1.05	0.99	0.95	0.93	0.95	1.03	0.93	0.99	0.96	0.95	0.95	1.02	0.98	0.98	1.05	0.98	0.98	0.94	0.96	0.92	1.02	1	0.94	1	1.01	1.02	1.05	1.06	1.04	0.92	0.97	1.04
40824	A_14_P118272	7	TNS3	3.4464173	1.1249621	0.96	0.95	1.01	0.99	1.03	0.87	0.92	1.01	0.62	0.93	0.93	0.91	0.94	0.9	1.06	1.04	0.97	0.75	0.92	0.8	1.08	1.05	0.91	0.87	0.56	0.75	1	0.77	0.99	0.85	0.92	0.86	0.95	0.92	1.02	0.99	0.93	0.82	0.8	0.96	0.93	0.95	0.96	0.93	0.99	1.05	0.99	0.92	0.92	0.99	0.95	0.95	1.01	1.11	1	1.04	0.92	1.02	0.93	0.94	0.99	0.9	0.96	1.03	1.06	0.87	1	1.03	0.9	0.97	1.05	0.96	0.95	1.01	0.98
40673	A_16_P01703050	7	HECW1	3.4469602	1.1175858	0.92	0.99	0.98	0.99	1	0.94	0.98	0.95	0.6	0.99	0.98	0.84	0.97	1.04	1.04	0.9	0.93	0.65	0.91	0.64	0.91	0.96	0.88	0.98	0.69	0.77	0.88	0.9	0.89	0.87	0.87	1.01	0.88	0.92	0.91	1.02	0.91	0.95	0.93	0.93	0.97	0.96	1.03	0.94	0.94	0.93	0.95	0.89	0.92	0.95	1.02	0.92	1.06	1.02	0.95	0.9	0.89	1	0.95	0.97	0.92	0.93	0.99	1.03	0.92	0.98	0.98	0.97	1.02	1	0.97	0.9	0.95	0.93	0.9
40313	A_14_P106710	7	BBS9	3.4477358	1.1281921	1.06	1.01	0.89	1.02	0.98	1	1.04	0.99	0.6	0.95	0.99	1.03	1	0.99	0.98	0.95	0.92	0.65	0.91	0.71	1.01	0.96	1.02	1.04	0.63	0.7	1.01	0.92	1	0.96	0.94	0.96	0.98	0.99	1.04	0.98	1	0.96	0.95	0.97	1.05	1	0.94	0.98	1.11	1.01	1	1.04	1.02	1	1.01	0.97	1.09	1.06	1.03	1.03	1.03	1.04	1.02	1.02	1.05	1.05	0.96	1.02	1.03	1.07	1.01	1.02	1.07	1.04	1.03	1.11	1.05	1.06	0.97
39699	A_14_P131173	7	SOSTDC1	3.4479506	1.1306458	1.04	1.02	1.11	1.1	1.1	1.15	1.13	1.06	0.65	0.99	1.04	1.25	1.05	1.15	1.15	1.07	0.98	1	0.98	0.79	1.19	1.19	1.12	1.08	0.79	0.92	1.13	0.91	1.1	1.02	1.08	1.12	1.09	1.01	1.03	1.04	0.96	1.06	0.99	1.06	1.08	1.03	1.06	1.07	1.03	0.97	1.09	1.1	0.99	1.09	0.99	1.03	1.05	0.93	0.92	0.99	1.12	1.01	0.98	1.07	1.18	1.07	1.18	0.99	1.1	1.07	1.04	1.04	1.09	0.99	1.07	1.02	1.11	1.2	1.04
40172	A_16_P01683513	7	chr7:29687978-29688032	3.4486113	1.1610482	1.04	1.03	1.04	1.42	0.96	0.96	1	1	0.58	1.05	0.99	1.04	1.01	1.02	1.03	1.04	0.97	0.93	0.94	0.71	0.98	1	0.97	0.98	0.59	0.63	1.01	0.78	0.96	1.01	1.06	0.95	0.99	1	0.97	0.93	1.02	1.03	1.02	1.04	1	0.99	0.98	0.98	0.97	0.99	1.02	0.99	0.99	1.02	1.04	1	0.95	0.94	0.93	0.93	1.06	1	0.98	0.98	0.95	0.92	0.94	0.97	1.01	0.93	0.98	0.93	0.92	0.96	0.96	0.94	0.95	0.86	0.89
40522	A_16_P17914744	7	VPS41	3.448756	1.1313391	1.17	0.99	0.93	0.99	1.01	1.08	1	1.1	0.61	1.05	0.95	1.01	1.04	1.15	1.01	0.96	1.06	0.65	0.99	0.76	1	1.21	0.94	1.09	0.83	0.81	1	1.06	1	1.08	1.1	1.16	1.03	1.02	0.94	0.99	0.98	0.99	1.1	1.15	0.94	1.11	1	0.9	1.02	0.97	1.07	0.93	0.98	1.07	0.95	1.09	1.06	0.86	1.06	1.11	1	0.96	0.97	1.01	1.12	0.98	0.96	0.98	0.88	1.12	0.98	1.03	1.11	1.05	0.96	1.03	1	1.07	1.03
49375	A_16_P38629893	9	RFX3	3.4494975	1.1322093	1	1.02	1	0.98	0.98	0.93	0.99	0.98	0.58	0.94	0.94	0.97	0.98	0.9	0.98	0.91	1	0.97	1	0.72	0.98	1.04	0.99	0.99	0.63	0.65	1.09	0.84	0.63	0.94	0.85	0.98	0.94	0.94	0.93	0.88	0.9	0.86	0.9	0.93	0.98	0.89	0.92	0.96	0.93	0.96	0.95	0.91	0.97	0.95	0.83	0.89	0.86	0.88	0.86	0.92	0.89	0.9	0.99	0.91	0.93	0.95	0.98	0.94	0.95	0.95	0.94	1.01	0.95	0.85	0.88	0.86	0.93	0.94	0.6
50453	A_14_P103517	9	PAX5	3.4495976	1.1486785	1.16	0.95	0.98	1.01	1	1.02	1.02	1.07	0.62	1.12	1.06	1.08	1.33	1.14	1.06	1.13	1.02	0.78	1.04	0.82	0.94	0.92	1.02	1.01	0.8	0.69	1.01	0.87	0.7	1.09	1.07	1.01	1.11	0.99	0.99	1.03	1.08	1.07	1.09	1.06	1.06	1.03	1.08	0.98	1	1.08	1.07	1.05	1.09	1.07	1.06	1.03	1.01	1.04	1.04	0.96	0.97	0.97	0.93	0.98	1.01	1.05	1.11	1.02	1.02	1.05	0.94	1.03	0.99	1.05	1.01	1.07	1.05	1.06	0.63
50344	A_16_P38705355	9	chr9:34670886-34670945	3.45005	1.1291983	0.97	0.97	0.99	1	1.02	1	1.04	0.95	0.56	0.97	1.02	0.97	1	0.94	1.04	0.95	0.91	0.7	0.95	0.72	1	1.02	1	1.06	0.64	0.72	1.01	0.79	0.99	1.04	1.02	1.01	1	1.01	1.06	0.98	0.98	0.99	1.08	0.96	1.01	1	1	1.06	1.06	1.02	0.98	1	0.97	0.98	1.05	1.1	1.09	1.14	1.06	0.99	0.99	1.04	1.07	1.09	1.05	0.96	1.09	1.1	1.08	1.01	1	1.12	1.01	1.08	1.11	1.07	1.11	1.05	0.99
40445	A_16_P17910101	7	ELMO1	3.4505227	1.1331835	1.08	0.95	1	1	0.99	0.98	0.99	1	0.62	0.96	0.99	0.98	1.06	1.09	1.05	1.15	1.04	0.68	0.96	0.67	1.03	0.94	0.99	0.88	0.69	0.69	0.91	0.92	0.95	0.95	0.92	0.93	0.95	0.93	0.91	0.97	0.85	0.92	0.94	0.91	0.94	0.96	0.91	0.91	0.99	0.9	0.93	0.96	1	0.93	0.97	0.91	0.96	0.89	0.93	0.91	0.91	1	0.96	0.94	0.92	0.94	0.99	0.9	0.96	0.92	0.92	0.88	0.84	0.82	0.88	0.85	0.92	1.03	0.97
50504	A_16_P02097902	9	chr9:37865924-37865983	3.4507227	1.1244597	0.9	1.02	1.01	0.99	1	1.05	0.97	0.92	0.62	0.99	1.05	0.89	0.97	0.97	1.05	1.06	1.13	0.75	1.01	0.8	0.99	0.98	0.94	1	0.67	0.68	0.98	0.8	0.91	0.98	0.93	1.01	0.92	0.94	0.99	1.12	0.99	1.01	0.96	0.94	0.93	0.97	0.97	1.03	0.92	0.99	0.93	0.89	0.94	0.93	0.97	1.05	1	1.12	1.1	0.95	0.99	0.93	0.96	0.98	0.93	1.01	0.92	0.97	1.02	0.98	1.06	0.9	1	1	1.02	1.1	0.97	0.99	0.97
49551	A_16_P18543259	9	chr9:7723767-7723826	3.4551985	1.1346577	1.02	0.97	0.95	0.96	0.97	0.87	0.91	1.04	0.62	0.95	1.02	1	0.99	0.94	0.98	1.03	0.99	0.95	0.92	0.66	0.95	0.95	0.95	0.97	0.6	0.66	0.89	0.79	0.55	0.83	0.87	0.92	0.87	0.89	0.93	0.85	0.82	0.87	0.85	0.9	0.8	0.93	0.92	0.92	0.91	0.86	0.85	0.87	0.91	0.85	0.79	0.78	0.86	0.89	0.87	0.97	0.89	0.85	0.88	0.89	0.9	0.95	0.92	0.85	0.93	0.82	0.88	0.9	0.85	0.85	0.88	0.82	0.86	0.85	0.6
40635	A_14_P129333	7	GLI3	3.4556885	1.1291109	0.86	1.03	1.07	1.1	0.97	1	0.97	0.93	0.56	0.95	0.94	0.83	0.94	0.96	0.94	0.79	0.96	0.6	0.83	0.7	0.89	0.87	0.83	0.94	0.65	0.66	0.86	0.91	0.89	0.92	0.93	0.88	0.79	0.95	0.93	0.85	0.89	0.78	0.84	0.89	0.86	0.87	0.94	0.8	0.9	0.85	0.93	0.79	0.87	0.93	0.77	0.86	1.04	0.97	0.88	0.87	0.93	0.9	0.87	0.91	0.92	0.86	0.9	0.88	0.92	0.92	0.89	0.87	0.96	0.78	0.79	0.82	0.92	0.84	0.92
50177	A_14_P111082	9	chr9:29012489-29012548	3.456523	1.1153885	0.94	1	1.05	0.9	0.97	0.94	0.9	0.96	0.6	1.01	0.97	0.95	0.9	0.97	0.94	0.88	0.93	0.68	0.93	0.61	1.01	1	0.91	0.96	0.71	0.68	0.98	0.88	0.89	0.89	0.93	0.88	0.9	0.88	0.93	0.86	0.83	0.81	0.81	0.87	0.92	0.9	0.9	0.97	0.93	0.87	0.9	0.8	0.88	0.9	0.8	0.84	0.95	0.88	0.93	0.92	0.88	0.92	0.91	0.88	0.87	0.97	0.89	0.9	1	0.93	0.83	0.96	0.94	0.84	0.86	0.81	0.91	0.89	0.96
40753	A_14_P132771	7	H2AFV	3.4574265	1.1563157	1.03	1.11	0.92	0.99	1.04	0.99	0.95	0.98	0.59	1.02	1.07	0.78	0.97	0.98	1.12	0.91	0.91	0.65	0.91	0.67	0.99	1.13	0.86	0.93	0.55	0.59	0.84	0.8	0.91	0.94	0.96	0.99	0.93	1.12	0.99	1.05	1.01	1.01	0.98	0.99	0.95	1.02	1.06	0.97	0.92	0.94	0.93	0.92	0.95	0.93	1.02	1.06	0.95	1.18	0.99	0.96	0.93	1.04	0.99	1.03	0.91	0.89	0.94	1.02	0.9	0.94	0.91	0.97	0.98	1.06	1.05	1.11	0.98	0.91	0.95
49610	A_16_P18548179	9	PTPRD	3.4574413	1.1335574	0.93	0.99	0.93	0.92	0.96	0.96	0.96	0.93	0.57	0.95	0.97	0.99	0.93	0.92	0.98	0.99	1.01	0.95	0.88	0.68	0.94	0.86	0.98	1.06	0.58	0.66	0.9	0.82	0.58	0.91	0.86	0.93	0.88	0.9	0.84	0.83	0.75	0.74	0.78	0.83	0.76	0.83	0.9	0.94	0.87	0.83	0.89	0.83	0.88	0.89	0.72	0.83	0.93	0.84	0.89	0.92	0.94	0.9	0.87	0.94	0.99	1.03	0.84	0.88	0.91	0.86	0.88	0.9	0.85	0.79	0.86	0.79	0.88	0.93	0.62
49647	A_16_P18551845	9	chr9:10962765-10962824	3.457932	1.142729	0.97	0.99	0.9	0.92	0.94	0.86	1.06	1.02	0.61	1.03	0.92	0.99	1.02	0.99	1.06	1.04	1.11	1.01	1.03	0.72	1	1.06	0.96	1.04	0.64	0.65	1.09	0.95	0.62	0.95	0.91	0.9	0.93	0.94	0.99	0.89	0.88	0.79	0.9	0.93	0.99	0.97	0.94	1	0.98	0.98	0.96	1.04	0.96	0.96	0.86	0.85	0.94	0.91	0.96	0.97	0.99	0.94	0.95	0.98	0.92	0.99	1.03	1.05	0.99	0.96	0.99	0.9	0.99	0.86	0.81	0.85	1.02	0.96	0.62
40920	A_14_P120160	7	chr7:50208728-50208787	3.4582481	1.1645846	1.19	1.03	1.07	0.98	1.01	1.17	1.07	1.02	0.64	1.05	0.97	1.15	1.14	1.07	1.04	0.95	0.82	0.43	0.86	0.79	1.07	1.05	1.03	1.14	0.76	0.79	1.19	0.94	1.07	1.09	1.01	1.2	1.09	1.08	0.93	1.03	0.95	0.94	0.96	1.11	1	1.12	1.06	1.02	1	1.08	1.01	1.07	1.01	1.01	1.02	0.99	1.09	1.03	1.11	1.11	1.16	1.1	1.07	1.15	1.07	0.99	1.05	1.14	1.07	1.09	1.04	1.01	1.08	0.93	0.97	0.95	1.09	1.06	1
49979	A_16_P18577308	9	chr9:21482543-21482602	3.4606247	1.1863598	0.96	1.04	0.9	0.98	0.96	1.04	0.9	0.97	0.22	0.99	1.01	1	0.99	1.14	1.02	0.99	1.07	0.47	1.07	0.78	0.95	1.02	1.01	1.01	0.73	0.71	0.94	0.61	0.74	0.93	0.97	0.93	1.12	0.9	0.92	0.99	0.95	0.81	0.83	0.96	0.92	0.91	1.1	0.96	0.92	0.91	0.97	0.98	0.99	0.97	0.82	0.85	0.99	0.86	0.92	1.04	1.03	0.92	1.03	1	0.97	1.01	0.99	1.12	1.01	1.02	1.02	0.93	0.88	0.92	1.01	0.89	1	1.09	0.7
49398	A_16_P18534860	9	GLIS3	3.4610164	1.144131	1.02	0.95	1.01	1	0.96	0.94	0.97	0.9	0.58	0.96	1.01	0.89	0.95	0.98	0.93	1.05	0.99	0.91	0.96	0.7	0.96	0.94	0.97	0.98	0.54	0.6	0.86	0.65	0.56	0.94	0.97	0.93	0.98	0.9	0.94	1	0.75	0.89	0.94	0.87	0.85	0.9	0.87	0.82	0.85	0.88	0.91	0.91	0.91	0.91	0.89	0.92	0.93	0.92	0.94	0.96	0.89	0.95	0.88	0.98	0.84	0.94	0.89	0.92	0.94	0.91	0.92	0.84	0.87	0.84	0.87	0.86	0.95	0.86	0.55
49518	A_14_P119183	9	GLDC	3.461677	1.1376058	1.09	1.06	0.92	0.97	1.05	1.14	1.12	1.09	0.68	1.04	1.07	1.16	1.17	1.1	1.1	1.06	1.09	1.03	1.13	0.88	1.07	1.01	0.99	1.02	0.76	0.73	1.01	0.91	0.64	1.21	1.11	1.1	1.13	1.05	1.05	1.16	1.26	1.18	1.11	1.23	1.19	1.09	1.1	1.07	1.08	1.15	1.06	1.09	1	1.06	1.14	0.97	1.07	1.06	1.2	1.12	1.14	1.03	1.15	1.1	1.02	1.06	1.15	1.11	0.96	1.1	1.09	1.04	1.15	1.18	1.2	1.24	1.16	0.99	0.69
39480	A_14_P119039	7	NXPH1	3.462656	1.1373241	0.96	1.07	1.06	0.99	0.99	1.08	1	0.98	0.58	0.99	0.98	1.12	0.96	1.03	0.96	1	0.99	0.94	0.92	0.66	0.95	0.98	1.05	1.17	0.65	0.69	1.02	0.81	0.97	1	1.02	0.99	0.93	0.98	0.95	0.88	0.87	0.85	0.93	0.95	0.9	1	0.87	0.93	0.93	1.04	0.95	0.96	0.95	0.95	0.88	0.95	1.09	0.82	1.06	0.9	1.07	0.93	0.95	1.07	1.11	1.04	0.98	0.94	1.01	1.04	0.97	0.92	0.96	0.84	0.84	0.88	1.08	1.02	1.17
39846	A_16_P17872021	7	DNAH11	3.4633968	1.1189052	0.92	0.95	1.13	1.03	1.04	0.93	0.97	0.9	0.58	0.97	0.89	0.97	0.91	0.88	0.97	0.94	0.9	1.03	0.83	0.67	1.03	0.95	0.93	0.98	0.67	0.7	0.99	0.72	0.89	0.91	0.89	0.94	0.82	0.93	0.96	0.92	0.94	0.89	0.84	0.93	0.86	0.94	0.95	0.92	0.9	0.96	0.98	0.91	0.9	0.98	0.88	0.87	0.99	0.99	0.87	0.9	0.95	0.95	0.96	0.97	0.9	0.95	0.97	0.88	1	0.91	0.92	0.96	1	0.97	0.93	0.88	1	1	0.91
40086	A_14_P107286	7	HIBADH	3.4661562	1.1264898	1.06	0.96	1.01	1.02	1.04	1.08	1.05	0.99	0.61	0.98	1.02	1.05	0.94	1.02	1.03	1.06	0.98	0.99	1	0.77	1.02	1.03	0.99	1.04	0.66	0.65	1.02	0.79	0.93	1.04	1.07	1.01	0.91	0.97	1	0.95	0.98	0.96	1.01	1.04	1	1.04	1.05	1.02	1.03	1.02	1.05	1.08	1.01	1.05	0.99	0.99	0.96	0.97	0.99	0.99	0.93	1.06	0.96	0.99	1.04	1	1.1	1.02	1	1.01	1.04	0.97	1.05	1.05	1	1	1.02	1.03	0.95
39127	A_16_P01642498	7	UNC84A	3.4663541	1.1210084	0.95	1	1.14	1.09	0.99	0.98	1.04	0.98	0.6	0.98	0.92	0.99	0.96	0.93	1.09	0.9	0.9	0.96	0.88	0.7	0.98	0.98	1.02	1.02	0.71	0.77	1.07	0.73	0.95	0.98	1.02	0.89	0.94	1.06	1.06	1.03	1.12	0.93	0.97	1.03	1.08	1.06	1	1	1.03	0.99	1.06	1.01	0.97	1.06	1.04	1.02	0.93	1.14	1.03	0.99	1.01	1.12	1	1	0.93	0.89	0.98	0.94	0.99	0.94	0.97	1.13	1.06	1.03	1.05	1.02	0.92	1.08	0.85
40784	A_14_P201667	7	chr7:45729236-45729295	3.4663546	1.1208304	0.96	1.06	0.98	0.99	1.06	0.98	0.93	0.92	0.61	0.93	1.02	1.06	0.98	0.99	0.97	1.03	1.11	0.73	0.94	0.77	0.95	0.92	0.92	0.98	0.69	0.69	0.97	0.92	0.95	0.87	0.96	0.93	0.99	0.92	0.93	0.92	0.97	0.88	0.9	0.97	0.94	1.04	0.93	0.97	1.01	0.99	0.96	1	1.03	0.96	0.94	0.95	1.01	0.99	1	0.95	1	1	0.92	0.93	0.97	0.94	0.95	1	1.01	0.96	0.96	0.98	0.93	1	0.92	0.99	0.95	0.98	1.07
49400	A_16_P02050360	9	GLIS3	3.4671555	1.1663594	1.03	0.92	0.99	1.03	1.12	1.09	1.21	0.98	0.79	1.18	0.93	1.43	1.01	0.97	0.9	0.88	0.94	1	0.93	0.75	1.07	1.17	0.89	1.18	0.76	0.75	1	0.93	0.64	0.9	1.25	1.17	0.96	0.95	0.92	1	0.96	0.95	1.18	1.1	0.93	0.86	0.88	1.02	1.27	1.42	0.99	1.08	1.08	0.99	1.13	1.3	0.97	0.79	1.01	1.36	1.09	1.21	0.92	1.13	1.01	0.98	0.96	1.15	1.19	1.25	0.91	0.97	1.34	0.92	1.09	0.91	1.21	1.08	0.56
40577	A_14_P124765	7	CDC2L5	3.4677005	1.150135	0.95	1.05	1.12	1.08	0.96	1.02	1.09	1.01	0.63	1.05	1	1.34	1.08	1	1	1	1.05	0.68	0.96	0.74	0.97	1.02	0.96	0.98	0.67	0.67	1.02	1	1.03	1.09	1.14	1.03	1.02	1.06	1.05	1.08	1.14	1.04	1.19	1.14	1.11	1.07	1.11	1.08	1.05	1.12	1.23	1.11	1.11	1.23	1.1	1.08	1	1.16	1.09	1.03	1.01	1.11	1.03	1.01	0.96	1.07	1.11	1.05	0.98	0.97	1.11	1.04	1.08	1.17	1.13	1.16	1.06	1.04	0.94
40833	A_16_P17936170	7	chr7:47756952-47757011	3.468353	1.1521862	1.04	1.05	1.06	1.07	1.03	1.06	1.07	1.08	0.62	0.99	1	1.02	1.04	0.95	1.03	1.12	1.14	0.71	1.16	0.76	1.06	1.06	0.99	0.98	0.6	0.67	0.93	0.72	1.04	0.96	1.04	1.04	1.12	1.01	0.98	0.97	0.93	0.98	0.96	0.97	1.02	1.01	1	1.1	1.05	0.99	0.99	1.02	1	0.99	1.06	1.05	1.02	1.03	1.02	1.01	0.9	1.04	1.08	0.93	1	0.98	0.96	1.02	1.02	1	0.97	0.96	0.95	1.05	1.05	1.1	0.99	0.96	0.9
49617	A_16_P18548778	9	PTPRD	3.4686496	1.1355993	0.89	0.93	0.98	1	0.97	1.03	1.02	1.04	0.64	0.99	1.05	0.98	1	0.99	0.96	0.93	0.89	0.94	0.95	0.65	1.1	1.04	1.03	1.12	0.72	0.71	1.06	0.8	0.64	0.92	0.97	1.06	1.11	0.94	0.92	0.98	0.89	0.93	0.9	1.05	1.01	1	0.99	1	0.97	1.03	1.07	1.1	0.97	1.07	0.96	0.99	1.07	0.94	0.91	1.05	1.05	1.03	0.98	1.08	1.19	1.09	1.07	1.03	1.08	1.04	1.04	0.95	1.07	0.99	1	0.95	1.11	1.09	0.68
49369	A_14_P129070	9	RFX3	3.4710894	1.1494697	1.1	1.06	1.03	1.04	1.09	0.95	1.04	1.02	0.64	0.91	1	1.29	1.03	1.08	0.99	1.08	1.22	1.13	1	0.77	1.15	1.15	1.04	1.1	0.74	0.72	1.08	0.99	0.75	1	1.06	1.03	1.12	0.97	0.91	0.87	0.89	1.08	1.17	0.87	1	1.07	0.99	1.06	0.96	1.1	1.09	1.07	1.09	1.09	0.94	0.89	1.09	0.89	0.79	1.18	0.99	0.97	0.97	0.91	1.05	1.12	1	1.04	1.06	0.98	1.04	0.86	1.03	0.9	0.97	0.99	1.06	1.02	0.7
40937	A_16_P17942560	7	GRB10	3.4715312	1.1299353	1.01	1.07	0.99	0.99	1.02	1.03	1.05	1.07	0.53	0.94	0.98	1.06	1	1.05	1	1.06	1.06	0.69	0.99	0.97	0.92	1	0.96	1	0.68	0.75	1.07	0.91	0.98	0.9	0.93	0.91	0.97	0.9	0.85	0.93	0.87	0.92	1.01	0.89	0.96	0.96	0.9	0.94	1.01	0.91	0.99	1.04	0.99	0.99	0.89	0.94	0.93	0.93	0.94	0.95	0.96	0.9	0.94	0.87	0.98	0.98	1.03	0.94	0.96	0.95	0.86	0.99	0.88	0.91	0.81	0.87	0.94	0.87	0.92
50050	A_16_P02079563	9	chr9:24279661-24279720	3.472376	1.1286997	1.04	1	0.99	0.89	0.98	0.83	0.87	0.83	0.61	0.84	0.89	0.82	0.92	0.86	0.92	0.96	0.98	0.7	0.96	0.71	0.88	0.86	0.84	0.82	0.58	0.57	0.75	0.64	0.56	0.78	0.82	0.89	0.81	0.79	0.85	0.85	0.8	0.81	0.82	0.8	0.82	0.84	0.91	0.85	0.91	0.75	0.82	0.8	0.86	0.82	0.72	0.71	0.88	0.78	0.88	0.85	0.8	0.83	0.8	0.89	0.89	0.85	0.89	0.92	0.91	0.93	0.94	0.84	0.84	0.81	0.77	0.7	0.79	0.82	0.63
50375	A_16_P02094161	9	UNC13B	3.4725907	1.1442355	0.92	1.06	1.06	0.97	0.91	0.94	1.03	1	0.57	0.99	0.99	0.81	0.98	1.03	1.05	0.97	1.03	0.64	1.03	0.74	1.03	1.01	1	1.01	0.59	0.67	1	0.71	0.92	0.99	0.95	0.92	0.91	0.99	1.05	1.07	0.93	1.04	0.92	0.92	0.96	0.97	0.96	0.98	1.05	1	0.94	0.9	0.98	0.94	1.06	1.12	1.06	1.23	1.04	1.05	0.94	0.95	1.08	1	1.07	0.98	0.94	0.99	1	1.05	1.01	0.96	0.97	1.06	1.06	1.09	0.98	0.92	1.02
49524	A_16_P02053809	9	JMJD2C	3.4781148	1.1438397	0.96	1.06	0.98	1.02	0.96	0.96	1.04	0.98	0.61	1.01	1.04	1.08	1.01	0.92	1.07	0.97	0.9	0.99	1.01	0.71	0.99	0.97	0.9	0.88	0.61	0.66	1.06	0.77	0.59	0.98	1.04	0.95	1.05	0.99	1.03	1.09	1.03	1.02	0.98	1.01	1.08	1.02	1.07	1.01	1.01	1.04	0.97	0.95	0.97	0.97	1.05	0.97	0.99	1.13	1.04	0.97	1.02	1.03	0.99	1.06	1.04	0.98	0.98	1.07	0.98	0.95	0.99	1.03	0.99	1.08	1.05	1.01	0.94	0.95	0.59
39862	A_16_P01671782	7	DNAH11	3.478799	1.1303662	1.08	1.1	1	0.91	1.09	1.04	1.05	0.99	0.64	0.99	0.92	1.13	0.99	1.05	1.01	1.09	1.07	1	1.07	0.74	0.96	1.05	1.05	1.01	0.7	0.72	1.09	0.79	0.93	0.93	0.94	0.93	1.01	0.97	0.93	0.99	0.89	0.98	0.91	0.94	0.98	1.03	0.97	0.97	1.01	1.05	0.92	1.02	0.99	0.92	0.95	0.96	0.98	0.94	1.03	0.96	0.94	0.93	1	0.98	0.92	0.99	0.92	0.94	1.08	0.9	0.98	0.97	0.97	0.98	0.97	0.95	1	0.97	1
49960	A_14_P105962	9	chr9:21168022-21168081	3.4812362	1.1781034	1.03	0.99	0.97	0.96	0.97	1.02	0.99	0.94	0.22	1.01	0.97	1.08	0.97	0.96	1.04	1.06	1.03	0.79	1.15	0.83	0.98	1.02	0.89	0.93	0.63	0.7	1.07	0.67	0.61	0.91	0.97	1.05	1.03	1	0.91	0.96	0.91	0.94	0.9	1.09	0.99	1.04	0.99	0.94	0.98	0.96	0.95	1.28	0.96	0.95	0.85	0.92	0.95	0.9	0.95	1.01	1.05	0.97	0.97	0.84	1.12	1.01	0.94	0.98	0.92	1.01	1.08	1.03	0.98	0.94	0.94	0.91	1	1.09	0.6
40858	A_16_P01709388	7	ABCA13	3.482293	1.1319629	1.13	1.03	0.94	0.98	1.03	0.99	1	1.04	0.57	1	0.91	1.02	0.97	0.89	1.08	0.95	1.01	0.7	0.99	0.77	0.91	1.02	0.97	1	0.69	0.7	1.16	0.87	1.03	1.08	0.92	1	0.97	0.85	0.9	0.93	0.84	0.89	1.02	0.97	1.02	0.91	0.91	0.95	0.98	0.99	1	1	0.97	1	0.84	0.91	0.94	0.96	0.99	0.91	0.97	0.94	1	0.93	0.99	0.97	0.99	0.94	0.97	1	1.03	0.97	0.94	0.85	0.94	0.84	0.96	0.93	0.96
40802	A_16_P01707155	7	chr7:46771595-46771654	3.4844406	1.1352291	0.9	0.96	1	0.98	1.07	0.95	0.96	0.99	0.64	1.01	0.98	1.02	0.94	1	0.91	1.11	0.96	0.61	0.95	0.69	0.96	1.03	0.95	0.99	0.65	0.68	1	0.76	1.07	0.97	0.9	0.87	0.97	0.88	0.86	0.89	0.82	0.9	0.95	0.89	0.88	0.86	0.88	0.94	0.92	0.97	0.96	0.95	0.99	0.96	0.83	0.95	0.97	0.85	0.94	0.95	0.92	0.88	0.96	0.85	0.92	0.93	0.97	0.9	1	0.98	0.91	0.96	1	0.88	0.86	0.81	0.85	0.9	0.91
49633	A_16_P02059499	9	PTPRD	3.4856713	1.1266271	0.93	0.85	0.93	0.88	1.04	0.95	1.04	0.96	0.59	1.04	0.94	0.98	0.98	0.94	0.96	0.96	1.09	0.97	0.95	0.73	1	0.97	0.94	1.02	0.65	0.68	0.96	0.85	0.66	0.87	0.98	0.95	0.98	0.9	0.92	0.86	0.86	0.89	1.01	0.92	0.95	0.94	0.97	0.94	0.92	0.91	1.04	0.98	1.09	1.04	0.87	0.94	0.99	0.8	0.85	0.98	1.03	0.96	0.94	0.91	0.94	0.99	0.93	0.96	1	0.96	0.96	1	0.94	0.86	0.92	0.79	1.01	1.06	0.63
50484	A_14_P136992	9	POLR1E	3.486796	1.1332572	0.94	0.99	0.97	1.04	1	1.1	1.02	0.99	0.56	0.99	0.98	0.92	0.92	1	1.02	1	1.06	0.66	0.99	0.76	1.01	0.96	1.06	1.03	0.65	0.74	1	0.81	0.94	0.96	1	1	0.94	1.05	1.06	1.03	1.07	0.99	0.85	0.95	1.05	0.99	1.03	0.95	1.08	0.98	1.04	0.92	0.97	1.04	1.18	1.1	1.05	0.99	0.97	1	0.94	1.06	0.93	1.06	0.98	0.96	1.15	1	0.94	0.97	1	1.06	0.99	1.1	1.06	1.03	1.03	0.97	0.99
39929	A_16_P37956823	7	TRA2A	3.489509	1.1318877	0.92	0.96	0.96	1	0.93	1.05	1.03	0.91	0.57	1	0.91	1.14	0.98	0.94	0.96	0.92	0.91	0.91	0.96	0.68	0.97	1.02	0.97	0.99	0.62	0.66	0.94	0.72	0.93	0.99	1.04	0.95	0.96	1.09	1.12	1.07	1.04	1.02	0.9	1.05	1.01	1	1.01	1.03	1.03	1	0.94	0.91	0.95	0.94	1.08	1.04	1.03	1.12	1.03	0.93	0.94	1.03	0.97	1.03	1.02	1.01	0.99	0.98	0.93	0.98	1.01	1.05	1.03	1.1	1.07	1.07	1.05	0.93	0.91
39357	A_16_P01648659	7	chr7:5584342-5584401	3.490941	1.1699009	0.87	1.07	1.01	1.05	1.07	1.32	1.31	1.21	0.62	1.17	1.07	1.37	1.19	1.22	1.21	1.02	0.96	0.99	1.11	0.83	1	1.14	1.1	1.1	0.81	0.77	1.22	0.91	1.03	1.36	1.31	1.08	1.33	1.27	1.26	1.18	1.33	1.3	1.3	1.45	1.44	1.13	1.43	1.34	1.28	1.42	1.31	1.26	1.33	1.31	1.28	1.3	1.32	1.2	1.38	1.31	1.23	1.23	1.23	1.11	1.07	1.12	1.22	1.54	1.17	1.24	1.16	1.33	1.42	1.31	1.28	1.3	1.25	1.26	1.01
50406	A_14_P132355	9	chr9:35746179-35746238	3.4913905	1.1483841	0.98	0.98	1.11	1.03	0.98	1.12	1.03	1	0.62	1.07	1.01	1.14	0.97	1	1.01	1	0.96	0.59	0.96	0.74	1.09	1.04	1.01	1.13	0.66	0.73	1.06	0.79	1.13	1.15	1.14	1.08	1.09	1.16	1.16	1.16	1.14	1.17	1	1.1	1.12	1.12	0.99	1.04	1.15	1.05	1.08	0.99	1.04	1.08	1.27	1.22	1.12	1.15	1.06	1.12	1.07	1.08	1.04	1.16	1.06	1.04	1.09	1.12	1	1.07	1.03	1.03	1.14	1.1	1.17	1.19	1.14	1.06	1.09
49899	A_16_P18572587	9	SLC24A2	3.495268	1.139491	0.98	1	1.01	1.03	0.96	1.02	0.99	1	0.6	1.01	0.96	0.86	0.99	0.99	1	0.97	0.88	0.73	0.96	0.68	0.94	0.93	0.87	0.99	0.61	0.58	0.88	1.05	0.63	0.91	0.93	0.86	0.88	0.88	0.9	1	1.02	0.87	0.98	0.94	0.9	0.87	0.93	0.92	0.96	0.96	0.95	0.97	0.97	0.95	0.88	0.91	0.97	1	0.91	0.83	0.93	1.03	0.99	0.96	0.9	0.86	0.89	0.9	0.99	0.92	0.88	1.01	0.92	0.86	0.88	0.92	0.94	0.83	0.59
40322	A_16_P37982059	7	BBS9	3.4958277	1.1428515	1.27	0.98	1.06	0.99	1.09	1.08	1.07	1.07	0.6	1.08	1.1	1.14	1.04	1.02	0.95	1.09	1.09	0.69	0.98	0.77	1.25	1.12	1.03	1.07	0.77	0.84	1.1	0.87	1.07	1.23	1.1	1.14	1.03	1.1	1.07	1.07	1.02	1.17	1.03	1.06	1.19	1.08	1	1.04	1.19	1.14	1.12	1.13	1.13	1.12	1.14	1.1	1.15	0.99	1.08	1.13	1.1	1.05	1.1	1.13	1.14	1.14	1.18	1.05	1.03	1.02	1.04	1.07	1.01	1.07	1.07	1.09	1.11	1.17	1.08
40837	A_14_P200214	7	PKD1L1	3.498436	1.1319512	0.94	1.04	1.09	0.98	1.05	0.88	1.02	0.94	0.57	0.99	0.96	0.88	0.95	0.91	1	0.88	0.96	0.71	0.91	0.72	0.99	1.02	0.95	0.85	0.63	0.66	1.05	0.71	0.96	0.93	0.97	0.92	0.91	0.98	1.05	1.07	1.05	0.94	0.88	0.99	1.03	1.01	1	0.94	1.06	1.02	0.95	1	0.96	0.95	1.08	1.01	1	1.07	1.07	0.98	0.98	1.07	0.95	1.01	0.91	0.93	0.97	1.02	1.02	0.99	0.95	0.93	0.94	0.99	0.97	1.02	0.98	0.95	0.91
40310	A_14_P106498	7	chr7:33121416-33121475	3.4984922	1.1324863	1.1	1.08	1.03	0.99	1.06	1.12	1.05	1.05	0.63	1.06	1.08	1	0.96	0.97	1.15	1.12	1.07	0.76	1.04	0.86	1.02	0.96	0.99	1.01	0.67	0.73	1.05	0.82	0.97	1.03	1	1.08	1.07	1.03	0.99	1.13	0.99	1	0.98	0.99	1.02	1.03	1.05	1.08	1.05	0.97	0.97	0.98	1.02	0.97	0.99	1.06	1.02	1.16	1.03	1.04	1.01	0.94	1	0.96	1.08	1	1	1.04	0.97	1	1.03	0.94	1	1.03	1	1.11	1	0.98	0.98
50494	A_14_P109933	9	FRMPD1	3.498558	1.1540734	1.03	0.95	1.02	1.06	1.02	1.05	1.09	1.05	0.64	1.12	1.07	1.2	1.08	1.06	1.06	0.91	0.95	0.57	0.94	0.75	1.12	1.08	1.09	1.11	0.69	0.77	1.08	0.8	1.06	1.04	1.13	1.13	1.07	1.1	1.16	1.16	1.17	1.15	1.09	1.15	1.21	1.09	1.03	1.17	1.09	1.13	1.13	1.1	1.1	1.13	1.13	1.13	1.03	1.05	1.14	1.13	1.16	1.13	1.09	1.1	1.07	1.04	1.09	1.18	1.12	1.1	1.1	1.13	1.09	1.19	1.14	1.12	1.09	1.14	1
40508	A_16_P37994973	7	AMPH	3.5020323	1.1281606	0.87	1.04	0.97	1	0.96	1.07	0.98	0.97	0.62	1	0.97	0.83	1.01	1.05	1	1	1	0.65	0.99	0.72	0.99	0.96	0.92	0.96	0.64	0.69	0.98	0.92	0.95	0.87	0.96	0.84	0.89	0.96	0.88	0.97	0.84	0.88	0.92	0.94	0.87	0.97	0.88	0.98	0.99	0.95	1.03	0.95	1.03	1.03	0.85	0.91	1.02	0.91	0.92	0.93	0.97	0.96	0.92	0.97	0.9	0.91	0.96	0.87	1.01	0.98	0.91	0.91	0.86	0.86	0.87	0.86	0.88	0.94	0.9
49976	A_14_P105901	9	chr9:21431614-21431673	3.5020409	1.2270128	1.04	0.92	1	1	1.01	1.18	1.11	1.08	0.21	1.09	1.07	1.41	1.11	1.08	1.03	1.01	1.04	0.39	1.08	0.85	1.13	1.06	1.08	1.19	0.82	0.84	1.18	0.81	0.65	1.22	1.34	1.05	1.17	1.11	1.17	1.17	0.98	1.06	1.27	1.21	1.19	1.18	1.06	1.16	1.05	1.17	1.11	1.18	0.9	1.11	1.08	1.07	1.17	0.97	1.04	1.16	1.12	1.05	1.13	1.08	1.12	1.16	1.19	1.17	1.04	1.04	1.1	1.08	1.13	1.07	1.07	1.1	1.06	1.07	0.68
39670	A_16_P17856786	7	TMEM195	3.5028453	1.1328937	0.93	1	1.05	1.04	1.01	0.94	1.01	0.95	0.59	1.01	0.96	1.08	0.92	0.97	0.98	0.93	0.97	0.98	0.95	0.62	0.99	0.93	0.91	0.99	0.62	0.64	1.05	0.75	0.95	0.86	0.94	0.88	0.99	0.84	0.83	0.9	0.85	0.84	0.99	0.92	0.89	0.92	0.89	0.88	0.94	0.89	0.91	0.95	0.92	0.91	0.9	0.89	0.89	0.83	0.87	0.95	0.88	0.92	0.9	0.89	1.01	0.97	0.96	0.86	0.95	0.88	0.9	0.93	0.9	0.9	0.83	0.8	0.86	0.94	0.9
40889	A_16_P01710513	7	chr7:49214898-49214957	3.504414	1.1583742	1.03	0.99	0.99	1.03	1.08	1.01	1.03	1.06	0.55	1.03	0.95	1.19	1.06	0.94	0.98	0.93	1.14	0.68	1	0.7	1.14	1.06	1.08	1.15	0.68	0.72	1.01	0.81	1.11	1.02	1	1.06	1.08	1.01	0.92	0.93	0.91	0.94	1.04	0.98	0.91	0.99	0.98	1.02	1.02	1.01	1	1.09	1.04	1	0.88	0.93	1.04	0.9	0.94	1.05	0.98	0.93	1.07	0.9	1.03	1.05	0.99	0.97	1.04	0.97	1.05	1	0.94	0.91	0.93	0.92	0.96	1.05	1
39379	A_16_P17834562	7	chr7:6073342-6073401	3.5084507	1.122788	1.06	1.02	1.02	0.9	0.95	1.11	1.03	1.08	0.62	0.98	0.98	1.06	1.04	1.02	1.06	0.94	0.97	0.91	0.92	0.75	1.04	1	1.04	1	0.71	0.74	1.14	0.93	0.91	1.03	1.18	1.09	1.02	1.11	1.13	1.11	1.28	1.27	1.14	1.16	1.21	1.18	1.17	1.14	1.15	1.05	1.18	1.07	1.08	1.18	1.24	1.23	1.04	1.25	1.23	1.1	1.09	1.22	1.04	1.17	0.96	1.01	1.05	1.17	1.03	1.01	1.16	1.16	1.08	1.17	1.19	1.25	1.13	1.1	0.89
39233	A_14_P104246	7	GNA12	3.5088308	1.1306268	0.94	1.04	1	0.96	0.98	1.07	1.05	1.05	0.6	0.99	1.01	1.03	1.03	1.06	1.04	0.94	1.02	0.94	0.93	0.72	1.1	0.91	0.89	1.01	0.64	0.7	1.05	0.88	1.06	0.95	1.02	0.89	0.98	0.97	0.98	1.06	1.14	1.1	1.1	1.02	1.1	1.09	1.02	0.96	1.08	1.05	1.13	1.08	1.04	1.13	1.09	1.05	1.02	1.03	0.98	1.01	1.03	0.98	1.05	1.08	0.98	0.95	1.11	0.98	1.01	1	1.06	1.1	1.05	1.17	1.01	1	0.98	0.93	0.91
50271	A_16_P38702330	9	chr9:33412574-33412633	3.510845	1.1510566	1	1.03	1.04	0.92	1.08	1.15	1.06	1.06	0.63	1.02	1.1	1.07	1.12	1.06	1.04	1.05	1.02	0.59	0.94	0.76	1.11	0.99	1.15	1.05	0.77	0.69	1.17	0.91	0.94	1.11	1.11	1.13	1.05	1.06	1.08	1.05	1.22	1.03	0.95	1.1	1.05	1.04	1.22	1.14	1.08	1.09	0.99	0.97	1.06	0.99	1.07	1.12	1.13	1.14	1.06	0.97	1.09	1.06	1.14	1.02	1.1	0.99	1.09	1.05	1.11	1.1	1.12	1.21	1.27	1.23	1.13	1.23	1.1	1.11	1.18
39399	A_14_P102068	7	KDELR2	3.5151603	1.1986797	1.08	0.95	0.96	1.05	1.51	1.09	1.05	1.03	0.55	1.08	0.94	1.29	1.07	1.09	1.08	1.09	0.98	0.99	0.99	0.75	0.95	0.99	0.99	1	0.53	0.75	1	0.61	1	1.1	0.99	0.92	0.99	1	1.06	1.17	1.29	1.1	1.17	1.13	1.01	1.18	1.09	1.02	1.07	1.01	1.2	1.06	1.03	1.2	1.06	1.14	0.98	1.3	1.09	1	0.9	1.12	0.98	1.04	0.93	0.95	1.02	0.96	1.07	0.93	1.04	1.1	1.1	1.13	1.2	1.27	0.93	0.91	0.86
40948	A_14_P201261	7	COBL	3.5155678	1.1090016	1.06	1.01	1.05	0.98	0.98	0.97	1.01	0.99	0.63	1.02	1.01	1.01	0.98	1.04	1	1	0.97	0.72	0.89	0.92	0.93	0.88	0.92	0.96	0.74	0.68	0.97	0.8	0.95	0.84	0.93	0.96	0.95	0.93	1.02	1.02	0.94	0.93	0.96	0.98	1.02	1	1.01	0.91	0.99	1	0.97	1	0.99	0.97	1	0.92	0.92	0.91	0.94	0.95	0.97	0.96	0.96	0.93	0.98	0.94	0.98	0.89	0.99	0.98	0.93	1	0.91	0.93	0.91	0.88	0.93	0.91	1.01
50416	A_16_P02095109	9	chr9:35853345-35853403	3.5197093	1.1331723	0.97	0.97	0.99	1.06	1.02	1.12	1.03	1	0.6	0.93	1.02	1.22	1.07	1.02	1.1	1.03	1.03	0.71	1.03	0.83	1.05	0.97	1.03	1.01	0.75	0.74	1.03	0.89	0.99	1.04	1.08	1.1	1.08	1.09	1.09	1.11	1.11	1.11	1.07	1.01	1.05	1.04	1.05	1.02	1.04	1	1	0.95	1.12	1	1.02	1.02	1.03	1.03	0.99	1.1	0.99	0.95	0.97	1.11	1.09	0.95	0.97	1.05	0.96	1.08	0.98	1.04	1.05	1.08	1.07	1.12	1	1.05	1.06
49992	A_16_P02076327	9	chr9:21873639-21873698	3.5207736	1.204039	1.04	0.97	0.87	0.79	1.05	0.99	0.87	0.93	0.24	0.88	0.99	0.82	1.23	1.01	1	1.1	1.15	0.58	0.94	0.63	0.8	0.85	0.93	0.85	0.6	0.62	0.88	0.62	0.63	0.84	0.81	0.83	0.8	0.82	0.81	0.83	0.78	0.79	0.86	0.82	0.88	0.89	0.92	0.83	0.79	0.86	0.83	0.86	0.91	0.83	0.82	0.8	0.86	0.86	0.82	0.78	0.82	0.86	0.88	0.79	0.97	0.93	0.83	0.83	0.91	0.9	0.85	0.86	0.83	0.8	0.84	0.73	0.9	0.89	0.66
40847	A_16_P01709086	7	C7orf57	3.5271726	1.1279241	0.97	1.03	1.05	1.01	0.91	0.92	1.03	0.99	0.61	0.97	0.96	0.9	0.98	1	0.97	0.92	0.88	0.63	0.97	0.7	0.95	0.88	0.89	0.99	0.67	0.69	0.85	0.65	0.94	0.88	0.92	0.9	0.91	0.92	0.97	1.03	0.97	0.9	0.98	0.94	1.09	1.04	0.98	0.92	0.99	0.95	0.97	1	0.95	0.97	0.96	1.01	1	0.94	0.99	0.92	0.89	1.03	0.92	1	0.87	0.93	0.96	0.99	1.01	0.93	0.95	1.03	0.91	1.06	0.96	0.98	1	0.93	0.89
39338	A_16_P37911737	7	WIPI2	3.5272684	1.1604438	1.03	1	1.02	1.03	1.33	1.15	0.98	0.99	0.57	1	1	1.19	0.96	1.03	1.09	1.01	0.97	0.96	0.93	0.84	1.02	1.13	0.94	1	0.53	0.77	1	0.81	1	1.06	1.07	0.95	1.11	1.18	1.27	1.2	1.33	1.13	1.07	1.3	1.21	1.2	1.12	1.28	1.27	1.23	1.21	1.1	1.13	1.21	1.26	1.27	1.15	1.33	1.12	1.17	1.15	1.21	1.03	1.26	1.06	1.15	1.16	1.19	1.01	1.12	1.03	1.15	1.23	1.27	1.28	1.32	1.2	1.1	0.97
49988	A_14_P105352	9	MTAP	3.5282972	1.2097868	0.96	1.06	0.95	0.9	1.03	0.99	0.97	1.03	0.23	1.03	0.98	0.82	1.01	1	1.1	1.31	1.06	0.44	0.97	0.79	0.98	0.93	1.08	0.93	0.64	0.64	0.92	0.73	0.61	0.93	0.87	0.86	0.92	0.95	0.94	0.8	0.97	0.96	0.88	0.83	0.89	0.84	1	0.95	0.88	0.93	0.87	0.85	0.95	0.87	0.87	0.87	0.89	0.84	0.94	0.92	0.92	0.86	0.96	0.94	0.91	0.94	0.77	0.83	0.94	0.93	0.94	0.98	0.92	0.9	0.92	0.91	0.9	0.9	0.66
49547	A_16_P18542733	9	chr9:7483625-7483684	3.5309837	1.136039	0.94	1.01	0.97	1.01	0.95	0.93	0.96	0.99	0.57	1.05	0.96	0.99	0.94	0.92	0.94	0.87	1.04	0.99	0.92	0.64	0.97	1	0.99	1.01	0.61	0.7	0.97	0.77	0.61	0.95	0.97	0.95	0.95	0.94	0.96	0.94	0.9	0.93	0.98	0.91	0.9	0.95	0.9	0.94	1.05	0.94	0.94	0.93	0.93	0.94	1	0.94	1.01	0.94	0.95	1.01	1.01	0.93	0.96	0.91	1.02	1.08	1	0.91	1.11	0.97	1.05	0.96	1.04	0.87	0.9	0.87	0.98	0.96	0.58
39833	A_16_P01670364	7	chr7:20918572-20918631	3.5317783	1.1304297	0.94	1	1.05	1	1.02	0.86	0.96	0.98	0.57	1.02	0.97	0.99	0.95	0.96	0.94	0.97	1.05	0.88	0.97	0.65	0.96	1	0.89	0.91	0.6	0.66	0.96	0.71	0.95	0.89	0.95	0.89	0.9	0.92	0.92	0.93	0.95	0.87	0.91	0.95	0.96	1.03	0.98	0.87	0.94	0.94	0.95	0.9	0.97	0.95	0.88	0.93	0.9	0.97	0.95	0.94	0.94	0.9	0.94	0.93	0.91	0.95	0.93	0.94	0.98	0.88	0.9	0.94	0.92	0.95	0.85	0.88	0.93	0.92	1.03
50487	A_16_P02097469	9	FBXO10	3.5321066	1.1348312	1.07	1.08	0.96	1.01	1.03	1.12	1.03	1.01	0.62	1.04	1.05	1.08	1.2	1.12	1.03	0.97	1.05	0.77	1.02	0.82	1.06	1.07	1.05	1.14	0.75	0.76	1.11	0.88	1.08	1.08	1.2	1.1	1.12	1.09	1.11	1.07	1.19	1.09	1.04	1.09	1.09	1.04	1.13	0.98	1.2	1.14	1.04	1.04	1.16	1.04	1.17	1.21	1.11	1.08	1.09	1.13	1.1	1.06	1.03	1.16	1.14	1.05	1.07	1.18	1.07	1.14	1.08	1.08	1.17	1.1	1.14	1.15	1.09	1.23	1.04
49435	A_16_P18536918	9	RCL1	3.5323424	1.1601737	1.24	0.99	1.08	0.96	0.99	1.06	1.13	0.99	0.61	0.95	1.12	1.09	1.16	1.24	1.08	0.98	1.06	1.07	1.02	0.78	1.22	1.2	1.03	1.1	0.75	0.72	1.08	0.82	0.69	1.04	1.16	1.22	1.07	1.05	1.07	1.14	0.99	1.04	1.02	1.06	1.05	1.11	1.01	1.05	1.08	1.07	1.07	1.14	1.09	1.07	1.16	1.08	1.06	1.09	1.11	1.12	1.09	1.11	1.04	1.13	1.07	1.07	1.04	1.04	1.05	1.06	1.09	0.97	1.14	0.98	1.09	1.03	1.1	0.95	0.58
49426	A_16_P18536612	9	chr9:4661030-4661089	3.5325084	1.1413133	0.92	1.08	0.96	0.9	1.04	1.02	1.06	0.97	0.58	0.99	1.02	0.95	0.94	1.03	0.97	0.99	0.98	0.96	0.92	0.77	0.94	0.98	0.99	0.95	0.61	0.67	0.99	0.8	0.55	0.86	0.96	0.89	0.92	0.98	1.04	1.01	1.04	0.96	0.97	0.98	0.9	0.95	1.08	0.9	0.94	0.99	0.93	1.03	1.01	0.93	1.07	1.02	1.06	0.99	1.07	0.87	0.9	0.95	1.09	0.92	0.98	0.95	0.93	0.92	0.98	0.9	1.03	0.99	0.95	1.01	1.06	0.91	1.02	1.01	0.57
39814	A_16_P37948712	7	chr7:20318156-20318215	3.5330296	1.1211212	0.9	0.96	1	0.99	0.91	0.9	0.97	0.93	0.61	1	0.87	1.03	1.02	0.96	0.94	0.95	0.92	0.91	0.88	0.69	0.97	1.04	0.88	1.01	0.63	0.66	1.06	0.86	1.03	0.89	0.95	0.94	0.96	0.95	0.91	0.87	0.87	1.03	1.03	0.96	0.9	0.91	0.92	0.86	0.88	0.88	0.93	0.99	0.98	0.93	0.85	0.85	0.86	0.88	0.87	0.87	1.08	0.9	0.93	0.84	0.97	1.05	0.93	0.96	0.96	0.86	1	0.92	0.9	0.82	0.89	0.82	0.91	0.92	0.96
49936	A_16_P02074722	9	KIAA1797	3.534919	1.1930798	1.02	1.06	0.92	1.03	1.01	1.06	0.97	1.01	0.21	0.96	1.05	0.92	0.94	1.01	1.01	1.14	1.04	0.71	1.07	0.78	0.99	1.08	1.01	0.93	0.66	0.63	0.92	0.55	0.66	0.88	0.94	1	1.06	0.96	1.03	1	0.96	0.95	1.04	1.04	0.9	1.01	0.97	1.04	0.91	1	0.95	0.94	0.97	0.95	0.84	0.93	1	1	0.97	1.04	1.07	0.95	0.93	1.01	0.88	1.05	1.03	1.07	0.97	1	0.94	0.98	1.05	0.86	0.95	0.94	1.02	0.99	0.58
50485	A_16_P02097417	9	FBXO10	3.535329	1.149971	0.93	1	0.96	1.03	0.93	0.94	0.92	0.91	0.54	1.03	0.95	0.82	0.99	0.98	0.95	0.95	0.84	0.59	0.88	0.68	0.97	1.06	1.06	1.06	0.57	0.59	0.94	0.73	0.86	0.93	0.92	0.95	0.88	1.05	1.12	1.03	1.14	1.02	0.99	1.01	0.95	1.01	1.02	0.98	0.97	0.97	0.99	0.88	0.94	0.99	1	1.11	0.98	1.15	1.02	0.96	0.97	0.96	0.99	1	0.94	0.92	0.92	1.01	0.95	1	1.07	0.97	1	1.05	1.01	0.96	1.04	1.04	1.06
50489	A_16_P38712653	9	chr9:37614940-37614999	3.5407543	1.1276453	0.95	0.94	0.95	0.91	1.01	1	0.98	1.04	0.6	0.99	0.97	0.95	1.08	1.03	1.05	1.01	1	0.67	0.93	0.8	0.99	0.98	0.98	1.02	0.63	0.7	1	0.91	1	0.94	0.97	1	0.96	1.07	1.09	1.01	1.05	1.07	1.14	1	1.06	1.03	1.03	1.01	1.03	0.96	1.04	1.06	1.04	1.04	1.06	1.08	1	1.16	1.14	1.01	1.06	1.02	1.01	0.98	0.86	0.94	1	1.03	1.04	0.96	1.01	1.01	1.03	1.01	1.11	0.96	1	1.01	0.95
49488	A_16_P18539010	9	chr9:5871429-5871488	3.5414283	1.147056	1.07	1	1.04	1.06	0.98	1.08	1.03	1.09	0.58	1.04	1.01	1.16	1.03	0.97	0.97	0.92	0.98	1	1.01	0.77	1.03	1.12	1.07	1.09	0.69	0.73	1.13	0.82	0.66	1.08	1.08	1.06	0.97	1.12	1.05	0.98	0.99	0.98	1.06	1.08	1.08	1.06	1.05	1.06	1.14	1.13	1.06	1.09	1.1	1.06	1.11	1.07	1.06	1.07	1.04	1.19	1.14	1.06	1.06	1.1	1.09	1.05	1.12	1.01	1.03	1.06	1.11	1.06	1.04	1.09	1.12	1.07	1.1	1.19	0.6
50257	A_14_P117645	9	B4GALT1	3.5416644	1.1439049	0.9	1.02	0.97	1.01	1	1.03	1.08	1.05	0.58	1.01	1.07	1.06	1.05	1.04	1.02	0.91	0.98	0.66	0.9	0.79	1.09	1.02	1.02	1.09	0.67	0.66	1.09	0.89	1.06	1.08	1.08	1.09	1.01	1.18	1.16	1.07	1.21	1.08	0.96	1.15	1.07	1.06	0.97	1.04	1.06	1.14	1.13	1.06	1.06	1.13	1.14	1.12	1.13	1.14	1.19	1.14	1.04	1.08	1.07	1.12	1.05	1.1	1.05	1.08	1.15	1.06	1.1	1.1	1.19	1.13	1.13	1.14	1.15	1.13	1.1
50491	A_14_P126555	9	FRMPD1	3.548244	1.1474245	1.03	0.99	1.04	1.08	0.99	1.09	1.05	1.05	0.63	0.98	1.06	1.03	1.04	1.01	1.09	0.91	1.09	0.6	0.97	0.72	1.02	0.99	1.02	0.99	0.65	0.67	1.04	0.83	1.05	0.97	1.06	1	1.07	0.97	1.06	1.08	1.11	1.05	1	1.09	1.11	1.05	1.05	1.04	1.13	1.07	1.04	1.01	1.05	1.04	1.05	1.06	1.09	1.08	1.07	1.09	1.06	1.07	1.01	1.16	0.96	0.98	1.14	1.1	1.07	1.02	1.1	1.16	1.01	1.11	1.11	1.08	0.94	1.05	1.05
49378	A_16_P18533481	9	RFX3	3.5491076	1.135417	1.01	1.06	0.89	0.89	1.01	0.92	0.97	0.97	0.54	0.85	0.97	0.92	0.92	0.96	1.08	0.96	0.97	0.98	0.92	0.71	1.03	0.94	0.96	0.98	0.62	0.71	1	0.79	0.63	0.86	0.95	0.9	0.98	1.03	0.93	0.93	0.88	0.91	0.82	0.97	0.9	1.05	0.93	1.02	0.91	1.02	0.93	0.94	1	0.93	0.85	0.9	0.95	0.87	0.98	0.96	0.96	0.95	0.94	0.95	1.06	1	0.98	0.94	1.03	0.94	1.05	0.97	1	0.9	0.84	0.96	1.02	0.91	0.61
50330	A_16_P02093391	9	CNTFR	3.550456	1.1716876	1	1.01	1	1.01	0.97	1.03	1.13	1.02	0.58	1.06	0.94	1.31	1.11	1.04	1.08	0.85	0.85	0.61	0.87	0.67	1.02	1.05	0.94	1.18	0.74	0.75	1.08	0.87	1.15	1.07	1.19	1.07	1.03	1.2	1.15	1.14	1.18	1.04	0.99	1.07	1.11	1.14	1.02	1.01	1.19	1.22	1.21	1.08	1.15	1.21	1.12	1.17	1.1	1.19	1.15	1.21	1.09	1.16	1.06	1.14	1.08	1.01	1.23	1.15	1.09	1.15	1.06	1.12	1.05	1.12	1.19	1.13	1.13	1.08	1
49390	A_16_P02049939	9	chr9:3783317-3783376	3.5509222	1.1400031	0.96	0.98	1.03	1.06	0.95	0.92	1.02	0.99	0.62	1.01	0.97	0.99	0.97	0.93	0.97	1.09	0.99	1.04	1.05	0.7	0.97	1.08	0.89	1.01	0.62	0.67	1.03	0.79	0.64	0.97	1.04	1	0.95	0.9	0.98	0.96	0.84	0.87	0.96	0.92	0.94	0.91	0.9	0.93	0.91	0.54	0.88	1.03	0.93	0.88	0.87	0.87	0.9	0.79	0.95	1.02	0.93	0.94	0.85	0.83	0.94	0.98	1	0.86	0.95	1.03	0.94	1	0.94	0.85	0.86	0.84	0.93	0.97	0.56
39210	A_14_P109217	7	EIF3B	3.551711	1.1385003	0.98	1.06	1.04	1.03	1.03	1.15	1.08	1.04	0.58	1	0.96	1.16	0.96	0.95	1.1	0.95	0.92	0.89	0.98	0.72	0.96	0.91	0.92	1.05	0.67	0.74	1.08	0.87	1.02	1.08	1.03	0.92	0.91	1.07	1.12	1.01	1.05	1.02	1	1.04	1.11	1.07	1.08	1.11	1.05	1.11	1.03	0.98	1.03	1.03	1.07	0.95	1.07	1.1	1.1	1	1.13	1.11	1.04	1.08	1.03	1.02	1.07	1.06	0.98	0.96	1.16	1.08	1.06	1.27	1.13	1.04	1.02	0.99	0.96
40607	A_16_P17919489	7	C7orf10	3.5521207	1.1402525	0.95	0.98	0.98	1.08	1.02	1.04	0.99	1	0.59	1.04	0.96	0.88	1.03	0.99	0.96	0.97	1.06	0.69	0.96	0.68	1.02	0.93	0.9	0.99	0.62	0.66	1.1	1.04	0.95	0.92	0.9	0.9	0.9	0.93	0.94	0.91	0.93	0.91	0.96	0.91	0.93	0.96	0.94	0.94	1.01	0.94	0.99	0.97	0.99	0.99	0.96	0.97	0.97	0.95	0.98	0.85	0.96	0.92	1.04	0.89	0.91	1.03	1.01	1.01	0.98	0.97	0.88	0.92	0.9	0.95	0.93	0.88	0.94	0.85	0.95
50043	A_14_P201280	9	chr9:23843392-23843451	3.5541651	1.1266716	0.99	0.98	0.99	1.01	0.93	0.83	0.9	0.92	0.7	0.86	0.78	0.84	0.95	0.91	0.93	1.14	1.05	0.78	0.85	0.77	0.76	0.88	0.96	0.84	0.64	0.6	0.94	0.74	0.71	0.83	0.95	0.79	0.92	0.92	0.83	0.84	0.85	0.87	0.83	0.93	0.84	0.92	0.78	0.81	0.91	0.78	0.81	0.91	0.81	0.81	0.82	0.81	0.83	0.85	0.86	0.87	0.81	0.88	0.91	0.89	0.94	0.92	0.94	0.85	0.89	0.86	0.87	0.9	0.87	0.83	0.9	0.86	0.87	0.86	0.65
40760	A_16_P01705057	7	MYO1G	3.5542443	1.147904	0.99	1.06	1.21	1.05	1.02	1.05	1.1	1.01	0.65	1.01	0.97	1.24	0.97	1.01	1.07	1.01	0.93	0.66	0.95	0.66	1.1	0.94	0.91	1.08	0.7	0.76	1.07	1.01	1.11	1.01	1.06	1.16	1.06	1.2	0.98	1.06	1.27	1.27	1.05	1.01	1.01	1.24	1.24	1.14	1.18	1.05	1.11	1	1.21	1.11	1.18	1.42	1	1.11	1.04	1.11	0.99	1.04	1	1.01	0.99	1.09	1.17	1.15	1.19	1.02	0.96	1	1.31	1.37	1.03	1.13	0.93	1.14	0.98
50341	A_14_P132346	9	CCL27	3.5547433	1.1245017	0.9	0.91	0.96	0.94	0.99	0.89	0.9	0.88	0.62	0.95	0.91	0.79	0.89	0.94	0.87	0.93	0.84	0.61	0.87	0.66	0.82	1.03	0.88	0.9	0.53	0.61	0.83	0.72	0.82	0.93	0.94	0.8	0.89	0.97	0.97	0.95	0.95	0.94	0.91	0.94	0.93	0.96	0.97	0.91	0.93	0.92	0.91	0.88	0.89	0.91	0.94	0.99	0.91	1.13	0.98	0.97	0.91	0.99	0.88	0.94	0.93	0.9	0.82	0.9	0.9	1.01	0.92	0.92	0.87	1.02	0.89	0.98	0.94	0.87	0.92
40341	A_14_P102073	7	BMPER	3.555624	1.1435665	0.94	0.95	1.03	1.13	1.05	1	1.07	0.99	0.61	0.94	0.96	1.23	0.95	1.01	0.93	1.05	1	0.69	0.97	0.84	1.07	0.99	1.01	1.16	0.64	0.75	1.04	0.95	0.98	0.96	1.06	1.11	1.08	1.03	1	0.92	0.94	0.93	0.95	0.95	0.96	0.96	1.01	0.93	1.18	1.04	0.86	1.01	0.97	0.86	0.95	0.98	0.99	0.82	0.94	1.08	1.01	1.05	0.96	0.99	1.17	1	0.94	0.99	0.97	0.96	1.08	0.93	0.97	0.91	0.98	0.96	0.98	1.06	1.05
49585	A_16_P02057111	9	PTPRD	3.5602007	1.1291331	0.97	0.96	0.96	0.94	0.91	0.86	0.94	0.93	0.58	0.94	0.94	0.9	0.9	0.9	0.89	0.91	0.94	0.91	0.94	0.66	0.93	0.95	0.91	0.98	0.59	0.61	0.95	0.71	0.56	0.86	0.85	0.83	0.89	0.92	0.96	0.89	0.8	0.79	0.8	0.86	0.84	0.89	0.91	0.87	0.86	0.84	0.86	0.9	0.91	0.86	0.84	0.84	0.93	0.87	0.94	0.88	0.88	0.96	0.85	0.87	0.93	0.99	0.89	0.84	0.93	0.95	0.9	0.94	0.95	0.79	0.89	0.87	0.93	1.02	0.61
50049	A_16_P18583528	9	chr9:24232825-24232884	3.5608604	1.1572423	1.08	1	1.02	1.02	1.03	0.93	1.02	1.06	0.62	1.03	1	1.15	1.05	0.97	0.99	1.04	1.18	0.75	1.1	0.76	1.01	1.14	1.13	1.02	0.67	0.64	1.05	0.87	0.66	0.97	1.03	1.06	1.11	1.01	1.03	0.89	0.92	0.96	1.02	1.09	1.01	0.95	1.01	1.04	0.91	1.01	1.02	1.03	1.05	1.02	0.93	0.93	0.9	0.82	0.9	1.04	1.03	1.02	1.02	0.97	1.07	1.08	1.02	1.04	1.07	1.08	1.1	0.96	1.01	0.97	1.01	0.96	1.06	1.09	0.63
40039	A_16_P37964927	7	SKAP2	3.562201	1.1329716	1.04	1.01	0.99	0.91	1	1.04	1.08	1.1	0.62	0.99	0.95	1.18	1.05	1.07	1.01	0.97	0.96	0.94	0.97	0.72	1.04	1.04	0.97	1.09	0.73	0.69	1.04	0.85	1.07	1.12	1.14	1.12	1.14	0.98	1.05	1.05	1.08	1.06	1.1	1.08	1.08	1.12	1.04	1.02	1	1.07	1.06	1.13	1.08	1.06	1.06	1.04	1	1.02	1.05	1.08	1.03	1.04	1.03	1.07	1.13	1.1	1.09	1.11	1.09	0.98	1.07	1.08	1.15	1.07	1.12	1.08	1.14	1.07	1.05
40875	A_16_P17938521	7	chr7:48823530-48823589	3.5626578	1.1561462	1.05	0.93	1.1	1.08	1.04	1.02	1.05	1.01	0.59	1.01	0.96	1.11	1.07	1.08	0.95	0.92	1.14	0.62	1.02	0.68	1.04	0.99	0.92	1.11	0.72	0.72	1.05	0.76	1.18	0.97	1.02	0.97	0.95	0.92	0.87	0.92	0.93	1.03	1.15	0.92	0.99	0.97	0.95	0.98	1.01	1.04	1.1	1.11	1.09	1.1	0.95	0.9	0.89	0.86	0.98	0.97	1.03	0.95	1.01	0.96	0.88	1.05	1.08	0.98	1.04	0.91	1	0.93	0.99	0.95	0.87	0.89	0.9	0.97	0.98
50433	A_16_P02095619	9	GNE	3.565789	1.1275398	0.93	0.97	0.98	1.02	0.96	0.98	1.05	0.96	0.64	1.04	0.97	1.1	0.99	1.04	1.03	0.88	0.9	0.66	0.97	0.74	0.96	0.96	1.01	1	0.67	0.7	0.96	0.77	0.93	1	1.04	0.94	0.97	1.08	1.1	1.12	1.12	1.1	1.04	1.09	1.05	1.01	1.12	0.98	1.04	0.98	1	1.01	1.04	1	1.08	1.01	1.04	1.12	1.05	1	0.95	1.09	0.99	1.03	0.94	1.03	0.98	1.02	0.92	1.02	1.07	1.11	1.11	1.2	1.15	1.07	1.07	1.05	0.98
39217	A_16_P17826607	7	GRIFIN	3.567673	1.1482947	1.07	1.12	1.07	1.03	1.1	1.22	1.1	1.07	0.66	1.04	1.07	1.36	1.17	1.16	1.11	1.04	1.14	1.05	1.15	0.85	1.19	1.08	1.02	1.07	0.83	0.79	1.19	0.8	1.07	1.14	1.09	1.17	1.06	1.24	1.15	1.14	1.11	1.17	1.1	1.14	1.07	1.12	1.14	1.08	1	1.03	1.07	1.03	1.04	1.07	1.09	1.13	1.07	1.14	1.12	1.13	1.07	1.09	1	1.22	1.1	1.09	0.98	1.09	0.95	0.98	1.07	1.05	1.06	1.07	1.12	1.17	1.05	1.08	1.02
40877	A_16_P17938705	7	chr7:48887047-48887106	3.5691426	1.1394275	0.88	0.99	0.94	1.02	1	0.88	0.98	0.97	0.51	0.92	1	0.82	0.92	0.95	0.93	0.93	0.92	0.64	0.89	0.68	0.95	0.99	0.96	0.99	0.61	0.62	0.87	0.69	0.88	0.88	0.84	0.8	0.88	0.88	0.88	0.89	0.93	0.72	0.78	0.85	0.91	0.85	0.94	0.85	0.92	0.9	0.92	0.94	0.87	0.92	0.87	0.86	0.98	0.98	0.87	0.92	0.86	0.83	0.91	0.93	0.9	0.91	0.9	0.9	0.92	0.96	0.88	0.91	0.91	0.82	0.8	0.75	0.92	0.89	0.86
40744	A_16_P01704678	7	OGDH	3.5697994	1.1589857	0.96	1.06	1	1	1.01	1.18	1.02	1.09	0.62	0.97	1.04	1.04	1.03	1.08	1.17	1.08	0.89	0.66	0.96	0.73	1.21	0.94	1.09	1.06	0.68	0.7	0.9	0.96	0.84	1.06	1.1	1.1	0.97	1.3	1.1	1.15	1.19	1.06	1.02	1.2	1.05	1.13	1	1.16	1.01	1.08	1.17	1.03	0.97	1.17	1.16	1.3	1.04	1.11	1.13	1.08	0.92	1.06	1.04	1.19	1.07	1.01	1.01	1.08	1.09	1.01	0.99	1.01	0.89	1.1	1.19	1.16	1.1	1.1	1.05
40428	A_16_P17909038	7	chr7:36463705-36463764	3.570295	1.1384484	0.89	1.1	1.1	1.13	1.01	1.08	1.01	0.96	0.58	1.04	0.97	0.92	0.95	1.07	1.01	1.01	0.96	0.71	1.01	0.8	0.96	0.88	0.9	0.94	0.65	0.68	0.98	1	0.75	0.97	1.01	0.86	0.99	0.99	0.93	0.98	0.89	0.94	0.92	1.02	0.94	1.04	0.94	0.95	1.01	0.92	0.95	1.03	0.99	0.95	0.92	0.95	0.97	1.02	1.06	0.94	0.91	0.94	0.93	1.02	0.94	0.99	0.96	0.92	0.97	0.99	0.93	1.04	1.04	0.95	0.98	0.9	1.05	0.94	0.89
50017	A_16_P18579907	9	chr9:22664760-22664819	3.5705614	1.159195	1.05	1.06	1.05	0.93	0.98	0.97	1	1.06	0.56	0.96	1.04	0.94	1.1	1.16	0.97	1.05	1.12	0.68	1.07	0.75	0.98	1.09	1.06	1.01	0.71	0.68	1.04	0.9	0.6	1.04	1.03	1.07	1.07	0.99	0.96	0.92	0.86	1	0.97	0.99	0.88	0.92	0.98	1.02	1	0.94	0.98	1.02	1.02	0.98	0.87	0.87	0.97	0.87	0.97	1	1.09	1	0.97	0.94	1.14	1.12	1.1	0.99	1.01	1.04	1.01	0.95	0.93	0.92	0.98	0.94	1.03	0.97	0.65
39129	A_16_P17822297	7	UNC84A	3.5716171	1.1364785	1.01	1.03	1.06	1.08	1	0.91	0.93	1.04	0.6	0.99	1.05	0.98	0.93	0.94	1.06	0.97	0.95	0.98	0.96	0.71	0.96	1.02	0.93	1	0.63	0.72	1	0.72	0.65	0.95	0.86	0.86	0.9	1.05	1.08	1.09	1.07	0.91	0.9	1	1.02	0.97	0.99	0.97	1.13	0.93	0.93	0.93	0.91	0.93	1.07	1.07	0.98	1.13	1.08	0.93	0.89	1.01	0.95	1.09	0.93	0.89	0.94	1.01	0.94	0.93	1.01	0.99	1.05	1.04	1.04	1.06	0.88	0.96	0.9
49446	A_16_P18537279	9	JAK2	3.5728905	1.1412805	0.99	0.92	1.03	1.02	0.98	1.04	1.03	0.98	0.62	1.04	0.96	0.92	1.02	1.01	1.02	0.92	1.08	1.02	0.99	0.78	1.05	1.08	1.03	1.15	0.72	0.69	1.16	0.79	0.67	1	1.06	1.14	1.03	0.96	0.82	0.99	1.04	0.94	1	1.1	0.99	1.06	1.11	1.02	1.05	1.1	1.14	1.07	1.12	1.14	1.02	1.03	1.1	1.1	1.11	1.15	1.15	1.04	1.05	1.08	1.09	1.11	1.05	1.2	1.15	0.97	1.01	1.13	1.07	1.16	0.93	1.07	1.1	1.08	0.73
49430	A_14_P107187	9	AK3	3.5729032	1.1466824	0.93	1.06	0.99	1.05	0.95	1.09	0.93	0.98	0.57	0.99	0.97	1.08	0.95	1.01	1.08	0.98	0.97	1.01	1.01	0.81	1.01	1.05	1.02	1.02	0.6	0.67	1.09	0.81	0.65	1.11	1.03	1.03	1.04	1.04	1.06	1.04	1	1.08	0.96	1.05	1.03	1.05	1.04	1.1	1	0.98	0.99	0.98	1.01	0.99	1	1.04	1.11	0.98	1.01	1.04	1.11	1.01	1	1.08	1.08	1.08	1.03	1.01	1.09	1.04	0.98	1.01	0.93	1.03	0.99	1.05	1.03	1.07	0.61
39262	A_16_P17828962	7	SDK1	3.578856	1.1326058	0.96	1	0.96	1.06	0.99	0.95	1.01	1.01	0.62	0.97	0.97	1.08	1.02	0.99	0.96	0.87	0.97	0.99	0.99	0.68	0.93	1.06	0.91	1.02	0.65	0.64	1.08	0.8	0.89	0.88	0.9	0.89	0.92	0.92	1.04	0.89	0.96	0.92	0.97	0.92	0.92	0.91	0.93	1.02	1.02	0.94	0.93	1.06	0.95	0.93	0.84	0.94	0.95	1.01	1.04	0.96	0.88	0.94	1.02	0.95	0.87	0.96	0.95	0.95	0.99	1.01	1.01	1.01	1.07	0.97	0.96	0.82	1.01	1.07	1.06
40484	A_14_P129936	7	TXNDC3	3.5814261	1.1356536	0.94	1.08	1.05	1.03	1.02	1.05	1.01	1.02	0.62	0.95	0.99	0.93	1.13	0.99	1.02	0.94	0.98	0.66	0.97	0.8	1.16	1.05	1.03	1.08	0.71	0.72	1.02	0.99	0.93	1	1.01	1.04	0.98	1.04	1.03	0.99	0.92	0.9	0.96	1.05	0.97	1.02	0.98	0.91	1.01	0.93	1	0.93	0.94	1	0.93	1.04	1.06	0.87	1.08	0.93	1.06	1.01	0.97	1.12	1.01	1.05	1.02	1.07	1.02	1.01	0.93	0.89	0.97	0.92	0.92	0.85	1.03	1.04	0.96
50339	A_14_P100216	9	GALT	3.581676	1.116665	0.93	0.99	1.04	0.99	1.05	1	1.04	1	0.68	1.03	1.03	1.01	1.05	1.05	1.05	1	0.98	0.75	0.96	0.84	0.96	0.94	0.87	0.97	0.69	0.71	0.87	0.79	1.01	1.06	0.93	0.92	0.91	1	0.96	1.07	1.01	1.08	1.06	0.94	1.05	1.05	0.95	1.08	1.07	0.96	1.02	1.04	0.97	1.02	1.04	0.99	0.9	1.01	0.99	0.99	0.9	0.99	0.94	0.92	0.88	1.01	0.95	0.88	0.96	0.93	0.93	1.12	0.97	1.04	0.96	1.06	0.88	0.92	0.83
49381	A_16_P18533630	9	RFX3	3.5820982	1.1383762	1.03	1	0.98	1	1.01	0.97	1.02	0.99	0.61	0.98	1	1.07	0.95	0.96	1	1.06	1.03	1.02	1	0.73	1.01	0.99	0.98	0.98	0.66	0.65	0.95	0.77	0.61	0.96	0.95	1.02	0.97	0.96	0.95	0.97	0.88	0.97	1.07	0.86	0.98	0.86	0.94	0.98	0.98	0.91	0.96	0.95	0.99	0.96	0.87	0.82	0.97	0.87	0.9	0.96	0.93	0.92	0.94	0.95	0.98	1.03	1	1	0.96	0.97	0.98	0.94	0.86	0.88	0.87	0.85	0.92	0.92	0.56
49402	A_16_P18535095	9	GLIS3	3.5837917	1.1586486	0.98	1.01	1.03	1.03	0.99	0.98	1.01	0.98	0.61	0.96	0.99	0.84	0.99	0.96	1.05	1.05	1.04	0.93	1.03	0.74	0.97	0.96	0.93	0.92	0.53	0.56	0.86	0.67	0.55	0.85	0.9	0.91	0.93	0.95	0.93	0.91	0.86	0.83	0.88	0.9	0.88	0.95	0.96	0.82	0.91	0.83	0.89	0.86	0.99	0.89	0.83	0.88	0.94	0.95	0.93	0.83	0.9	0.9	0.8	0.89	0.89	0.92	0.85	0.76	0.85	0.89	0.88	0.86	0.84	0.83	0.84	0.76	0.96	0.92	0.59
73900	A_16_P02991609	14	chr14:105845658-105845717	3.5862982	1.1548092	1	0.94	0.73	0.83	0.9	0.98	1	1.1	0.62	1.08	0.54	1.1	1.11	1.11	1.02	1.03	0.96	0.97	0.95	0.97	1.1	1.05	0.7	1.19	0.73	0.78	0.94	0.88	0.96	0.99	0.91	0.93	0.93	0.92	0.9	1.35	0.91	0.89	0.97	1.06	0.91	1	0.84	0.86	0.96	1.09	0.87	1.02	0.97	0.87	0.92	0.86	1.02	1.01	0.94	0.95	1.07	1	1.37	1.02	0.94	0.88	0.92	1.04	1.06	0.88	0.92	0.99	0.96	0.9	0.81	0.95	1.02	0.96	0.97
39371	A_16_P17834091	7	chr7:5856032-5856091	3.5866857	1.1411018	1.07	1.05	1.04	1.17	0.97	1.11	1.03	1.06	0.56	1.05	0.87	1.05	0.92	1.08	1.19	1	0.91	0.96	0.98	0.85	1.03	0.91	0.99	1	0.7	0.72	1.01	0.77	0.96	1.1	1.01	1.13	1.01	1.05	1.21	1.26	1.17	1.18	1.12	1.16	1.24	1.18	1.09	1.08	1.17	1.03	0.99	0.97	1.04	0.99	1.11	1.15	1.05	1.22	1.13	1.13	1.06	1.07	0.99	1.05	0.97	1.03	1	1.1	0.99	1.09	1.08	1.1	1.13	1.32	1.18	1.15	1.14	1.02	1.03
50022	A_14_P127990	9	chr9:22889584-22889643	3.5887551	1.1432208	0.88	0.98	1.02	1.07	0.93	0.81	0.96	0.85	0.56	0.91	0.86	0.67	0.86	0.81	0.94	0.83	0.92	0.61	0.85	0.66	0.82	0.88	0.89	0.85	0.56	0.55	0.81	0.68	0.56	0.8	0.87	0.82	0.81	0.81	0.92	0.76	0.81	0.66	0.81	0.81	0.85	0.84	0.82	0.76	0.91	0.84	0.93	0.92	0.95	0.93	0.78	0.81	0.97	0.93	0.87	0.8	0.92	0.92	0.87	0.89	0.84	0.93	0.96	0.85	0.91	0.93	0.88	0.87	0.89	0.86	0.78	0.72	0.9	0.89	0.7
39258	A_16_P17828684	7	SDK1	3.5892868	1.1253726	0.91	0.86	0.87	0.89	1	0.94	1.15	0.81	0.65	1.16	0.87	1	0.93	0.92	1.03	0.95	0.89	0.87	0.93	0.71	0.96	0.91	0.76	1	0.64	0.71	0.83	0.67	0.89	0.85	1.03	0.75	1.05	1.02	0.87	1.08	0.89	1.01	1.09	0.98	1.06	1.04	0.94	0.86	0.9	0.87	0.92	0.84	1.01	0.92	0.94	0.97	0.89	0.98	0.94	0.89	0.93	1	0.93	0.95	0.95	0.94	0.84	0.91	0.8	0.93	0.92	0.86	1.02	0.91	0.82	0.85	0.73	0.85	0.88
49499	A_16_P02053157	9	chr9:6188539-6188598	3.5918005	1.151324	1.01	0.97	1	1	1	1.01	1.06	1.01	0.56	1	1.01	0.96	1.02	1.03	1.03	1.1	1.06	0.95	1.07	0.69	1.07	1.01	1.07	1.03	0.68	0.71	1.01	0.75	0.59	0.96	1.07	1.08	1.1	1	1.1	1.04	1.03	1.06	1.02	1.01	1.05	1	1.03	1.02	1.07	0.99	1.06	0.96	1.01	1.06	1.03	0.98	1.05	0.96	1.03	1.03	1.05	1	1.03	1.04	0.97	1.06	1.1	1.04	0.98	0.98	0.97	1.02	1.01	1.01	1.05	1.02	1.03	1.07	0.6
49935	A_16_P38672704	9	KIAA1797	3.5933354	1.1700547	1.02	1.09	1.05	0.99	1	1.03	1.02	0.98	0.3	0.93	1.08	0.98	0.94	0.98	1.02	1.1	1.07	0.89	1	0.76	1.04	1.12	0.96	1.02	0.62	0.79	1.03	0.71	0.74	0.99	1.01	1.01	0.87	1.12	0.98	1.04	1	0.94	0.86	0.98	0.97	0.97	1.01	1.01	0.96	0.98	0.84	1.08	0.93	0.84	0.88	1.02	1.05	1	0.96	1.06	0.96	0.89	0.92	1.13	1.06	1.03	0.95	0.85	0.98	1.19	1	0.96	0.97	1.1	1.03	1.02	1.04	1.05	0.73
50040	A_14_P106458	9	ELAVL2	3.593784	1.1297337	0.9	0.85	1.05	0.92	0.93	0.76	0.97	0.87	0.62	1	0.9	0.99	1	0.95	0.88	0.74	0.84	0.66	0.89	0.63	0.95	0.97	0.86	1.07	0.75	0.69	0.88	0.73	0.6	0.95	0.97	0.86	0.92	0.92	0.95	0.89	0.92	0.82	0.95	0.83	0.9	0.98	0.87	0.91	1	1.01	0.95	0.97	0.85	0.95	0.85	0.83	0.94	0.9	0.9	0.98	0.97	0.93	0.89	0.9	0.95	0.91	0.92	0.99	0.98	0.94	0.97	0.99	0.62	0.89	0.83	0.77	0.87	0.91	0.66
50284	A_16_P18605386	9	chr9:33705100-33705159	3.593817	1.1486152	0.95	1.06	0.97	1.04	1.07	1.24	1.21	1.03	0.68	1.1	0.97	1.17	1.1	1.06	1.05	1.13	1.01	0.8	1.06	0.79	1.16	0.95	1.1	1.11	0.73	0.74	1.14	0.89	1.13	1.13	1.15	1.06	1.01	1.23	1.13	1.19	1.28	1.12	1.18	1.11	1.22	1.22	0.94	1.16	1.18	1.24	1.23	1	1.14	1.23	1.26	1.22	1.18	1.17	1.13	1.2	1.11	1.15	1.19	1.15	1.08	1.09	1.23	1.26	1	1.02	1.17	1.17	1.15	1.2	1.29	1.31	1.19	1.17	0.96
39214	A_16_P17826459	7	chr7:2470337-2470396	3.59449	1.1330552	0.89	1.16	0.97	1.02	1.03	1.14	1.06	1.05	0.62	0.98	1.03	1.03	1.17	1.17	1.1	0.97	0.99	0.98	1.03	0.84	1.05	1.02	0.98	1.07	0.69	0.79	1.1	0.87	1.02	1.04	1.01	1.12	1.1	1.02	1.18	1.18	1.16	1	0.94	1.1	1.1	1.15	1.02	1.08	1.04	1.13	1.06	1.02	1.13	1.06	1.19	1.12	1.12	1.09	1.14	1.05	1.05	1.13	1.11	1.11	1.04	1.08	1.11	1.13	1.04	1.08	1	1.04	1.1	1.15	1.17	1.14	1.11	1.17	1.04
50356	A_14_P124958	9	DNAJB5	3.5946915	1.1414123	1.01	1.01	1.02	1.08	0.94	0.93	0.98	0.95	0.57	0.99	0.93	0.94	1.01	1	0.99	1.04	1.04	0.67	1.02	0.73	0.99	0.94	0.96	0.95	0.62	0.59	0.97	0.76	1	0.93	0.89	0.89	0.92	1.01	0.98	1.03	1.01	1.02	1	0.96	1.01	1.02	0.89	0.94	1.01	0.95	0.97	0.99	1	0.97	1.09	1.04	0.96	1.1	0.99	0.97	0.96	0.93	0.97	1.03	0.93	0.97	0.87	1.01	0.97	0.91	0.98	0.98	0.93	1.04	1.01	1.03	1.02	0.94	1.01
50391	A_16_P02094685	9	chr9:35613486-35613545	3.5973022	1.1359389	0.98	1.02	1	1.04	0.96	0.96	0.99	0.96	0.57	1	0.96	0.86	0.97	1.02	1.02	0.91	0.95	0.64	0.95	0.69	0.88	0.97	0.97	0.9	0.58	0.66	0.92	0.76	0.89	0.86	0.93	0.89	0.94	1.03	1.04	1.06	1.07	0.94	0.91	0.98	0.93	1	0.99	0.88	0.98	0.93	1.02	0.92	0.97	1.02	0.95	1.02	0.99	1.08	1.08	0.92	0.93	0.99	1.01	1.06	0.93	0.94	0.9	0.99	1	0.91	0.95	1.06	1.03	1.01	0.93	0.96	0.98	0.9	0.94
49459	A_16_P38634433	9	chr9:5260192-5260251	3.6004405	1.1347784	1.12	1.01	0.88	1.01	0.99	1.16	1.06	1.07	0.65	1.02	0.96	1.14	1.04	1.06	0.98	1.11	1.15	1.1	1.07	0.77	0.94	1.04	0.96	1.13	0.82	0.88	1.13	0.84	0.71	1.14	0.98	1.13	1.02	1.06	0.73	0.85	0.95	1.05	0.86	0.94	1.05	1.04	1.02	1.07	0.95	1	0.97	1.09	0.98	0.97	0.97	0.87	0.91	0.99	0.9	1.13	1.04	0.9	1.12	0.99	1.18	1.15	1.08	1	0.99	1.06	1	0.94	1.02	1	0.85	0.82	0.88	0.98	0.68
49475	A_16_P18538528	9	chr9:5623484-5623543	3.60237	1.1492084	0.95	1	0.98	0.98	0.96	1.05	0.96	0.97	0.59	1.01	1.02	1.01	0.94	0.97	0.98	0.82	1.03	0.89	0.97	0.73	1.11	1.1	1.01	1.05	0.62	0.65	1	0.79	0.6	0.94	0.97	0.96	1.03	0.99	1.02	1.02	0.93	0.96	0.94	0.96	0.95	0.99	0.95	1	0.92	0.96	1	0.94	0.95	1	0.96	1.04	1.02	0.99	0.93	0.92	0.99	1.01	1	1.02	0.99	0.98	0.93	1.02	0.96	0.96	0.99	0.95	1.02	1.01	0.99	0.98	1	0.98	0.59
50499	A_14_P132980	9	RG9MTD3	3.6029644	1.1308669	0.98	0.93	1.01	1.01	0.92	0.92	0.92	0.9	0.6	0.83	0.9	0.74	0.87	0.9	0.96	0.85	0.84	0.61	0.89	0.63	0.92	0.98	0.95	0.89	0.56	0.61	0.88	0.68	0.76	0.87	0.86	0.93	0.87	0.97	1.18	1.01	0.99	0.88	0.69	0.82	0.91	0.9	0.99	0.91	1.03	0.82	0.84	0.89	0.86	0.84	1.03	0.94	1.06	1.17	0.89	0.96	0.8	0.94	0.91	1.02	1.04	0.92	0.85	0.84	0.99	1.02	0.79	0.96	0.97	0.92	1.03	0.97	0.98	0.96	1.01
39216	A_16_P01644865	7	GRIFIN	3.6053863	1.1794667	1	1.08	0.99	1.03	1.08	1.17	1.13	1.16	0.62	1.08	1.04	1.25	1.38	1.3	1.17	1.13	0.86	0.84	1.11	0.62	1.15	1.08	1.06	1.06	0.8	0.82	1.05	0.97	0.99	1.15	0.87	1.08	1.14	1.08	0.89	1.14	1.2	1.14	1.15	1.13	1.16	1.05	1.09	1.06	1.05	1.16	1.14	1.03	1.07	1.14	1.17	1.15	1.07	1.29	1.11	1.06	1.14	1.06	1.15	1.11	1.04	1	0.98	1.16	1.09	1	1.05	1.05	1.06	0.91	1.17	1.18	1.13	1.05	1.05
39523	A_16_P01654722	7	chr7:10550250-10550309	3.608239	1.1376027	0.96	0.97	1	0.98	0.94	0.99	0.93	1.01	0.55	1.02	0.92	1.02	1.02	0.96	0.93	0.94	0.89	0.8	0.84	0.61	0.95	1.03	0.97	0.9	0.61	0.58	0.97	0.82	1	0.93	0.78	0.97	0.95	0.8	0.98	0.82	0.85	0.85	0.87	0.96	0.72	0.83	0.85	0.75	0.88	0.92	0.9	0.88	0.89	0.9	0.84	0.82	0.85	0.83	0.84	0.87	0.92	0.82	0.91	0.91	0.9	1.01	0.86	0.85	0.97	0.88	0.82	0.87	0.86	0.78	0.83	0.79	0.9	0.95	0.96
73895	A_16_P02991519	14	chr14:105760541-105760600	3.6083438	1.1616205	0.91	1.04	0.7	1.03	0.98	1.11	1.15	1.1	0.54	0.66	0.61	1.07	1.06	1.06	1.11	1.02	1.08	1.04	1.07	1.17	1.1	1.14	0.7	1.12	0.72	0.81	1.08	0.96	0.87	0.95	0.99	0.95	0.92	1.04	1.07	1.5	0.97	0.91	0.84	1.11	1.01	0.98	1.13	1.11	0.95	1.08	1.1	0.91	1.03	1.1	0.87	0.94	1.11	0.92	1.06	1.09	1.17	1.07	1.47	1.16	0.91	0.93	0.99	1.09	1.05	1.09	1.05	1	1.02	0.86	0.85	0.84	1.07	1.05	0.99
40020	A_14_P126306	7	SNX10	3.6096444	1.134332	0.92	1.05	1.04	1.01	1.06	1.05	1.04	1	0.61	1	1.02	1.11	0.98	1.03	0.98	1.08	1.03	0.98	0.98	0.75	0.95	0.91	0.87	1.01	0.63	0.67	1.06	0.83	0.99	0.95	1	0.87	0.96	0.97	0.91	0.96	0.97	1.07	0.99	0.96	1.07	1	1.07	0.87	1.01	1.03	0.98	0.99	1.04	0.98	0.97	0.95	0.95	0.97	1.04	0.94	0.93	1.02	1.09	0.96	0.94	0.98	0.99	0.95	0.99	0.99	0.96	1.06	1.01	1.08	0.99	0.97	0.94	0.88	0.94
50286	A_16_P02092412	9	PRSS3	3.6101935	1.1438982	0.94	1.06	0.97	1.04	1.01	0.9	0.94	0.93	0.59	0.96	0.98	0.95	0.92	0.93	1.04	1.1	1.02	0.66	0.95	0.76	0.98	1.05	1.02	0.94	0.55	0.66	1.01	0.8	0.9	1.1	1.02	0.9	0.95	1.04	1.12	1.08	1.16	1.16	1.01	1.02	1	1.02	0.99	1.04	1.07	1.01	0.99	1	0.95	0.99	1.1	1.21	0.92	1.13	0.99	1.04	0.99	1.05	1.07	0.97	0.97	1	1.06	1.07	0.96	1.11	1.08	1.03	1.03	1.08	1.09	1.15	0.98	0.96	0.89
50038	A_14_P101322	9	ELAVL2	3.6127627	1.1515106	1.05	1.11	1.05	0.89	0.99	0.92	0.96	1.01	0.7	0.95	1.08	0.94	1.09	1.01	1.05	1.07	1.03	0.75	0.98	0.75	0.93	0.87	0.88	0.85	0.6	0.59	0.88	0.66	0.66	0.84	0.85	0.91	0.94	0.79	0.83	0.88	0.84	0.82	0.91	0.84	0.77	0.83	0.85	0.86	0.87	0.82	0.86	0.91	0.81	0.86	0.79	0.84	0.83	0.8	0.86	0.87	0.84	0.93	0.92	0.92	0.91	0.91	0.89	0.81	0.85	0.89	0.93	0.85	0.92	0.8	0.79	0.84	0.88	0.79	0.64
50025	A_16_P18580748	9	chr9:23071027-23071086	3.6129365	1.1534292	1.14	0.98	1.13	0.95	0.93	0.94	1.04	0.99	0.59	1.03	1.03	0.98	0.99	0.98	0.89	0.94	0.99	0.68	1.03	0.68	1.1	1.14	1.02	1.14	0.67	0.7	1.08	0.84	0.66	1.13	1.05	1.09	1.09	1.07	1.08	1.04	0.98	1	1.03	0.99	0.93	1.01	0.93	1.06	1.05	1	0.99	1.04	1	0.99	0.97	0.99	1.04	0.91	1	1.1	1.03	0.91	1.03	1.03	1.09	1.09	1.03	1.07	1.08	1.05	1	0.95	1.01	0.96	0.96	0.98	1.06	1.03	0.7
49470	A_16_P02052334	9	PDCD1LG2	3.6139994	1.1452214	0.94	1.12	0.93	1.03	0.91	1.1	0.97	1.02	0.65	1.02	1.01	0.86	1.03	1.05	1.08	1.08	0.99	0.9	0.93	0.73	1.04	0.94	1.05	1.02	0.63	0.67	0.9	0.84	0.66	0.78	0.86	0.98	0.91	0.9	1.07	0.95	1.04	0.96	0.96	0.98	0.8	0.98	0.86	1.03	0.89	0.89	0.94	0.92	1.04	0.94	0.95	0.94	1.07	1.09	0.95	1.02	0.94	1	0.98	1.09	0.96	1	0.85	0.84	1	0.76	1.02	0.98	0.94	0.98	0.98	0.78	0.9	0.78	0.57
49939	A_16_P02074808	9	KIAA1797	3.614723	1.2225796	1.14	1.07	1.05	1.13	1.07	1.13	1.13	1.02	0.17	1.08	1.25	1.21	0.95	1.09	1.02	0.94	0.98	0.6	0.97	0.77	1.18	1.15	1.04	1.14	0.8	0.81	1.09	0.57	0.69	1.07	1.1	1.18	1.11	1.11	1.02	1.02	1.04	1.12	1.16	1.08	1.1	1.17	1.1	1.08	1.2	1.24	1.21	1.22	1.22	1.21	1.05	1.12	1.12	1.03	1.03	1.19	1.21	1.12	1.15	1.04	1.17	1.2	1.2	1.1	1.21	1.13	1.09	1.01	1.11	1.05	1.05	1.07	1.17	1.07	0.61
49985	A_16_P18577546	9	chr9:21573983-21574042	3.6156342	1.2041467	0.96	1.05	1.03	0.92	1.01	0.98	1	0.99	0.19	1.06	1.04	1.06	0.94	0.96	1	1.01	1.01	0.38	1.07	0.79	1.03	1.04	0.99	1.03	0.68	0.71	1	0.59	0.66	0.96	1	1.04	1.06	0.96	0.91	0.98	0.9	0.93	0.9	0.92	0.96	0.96	0.93	0.98	0.95	0.98	0.89	0.97	1	0.89	0.93	0.94	1.07	1	1.03	0.97	0.99	0.99	0.99	0.92	1.02	0.99	1.14	0.96	0.94	1.08	0.94	0.89	1.05	0.94	0.94	0.94	1	1.13	0.63
49510	A_16_P18540124	9	UHRF2	3.6185029	1.1425467	0.99	0.97	0.97	0.95	0.99	0.92	0.97	0.89	0.56	0.98	0.98	0.88	0.86	0.91	1.02	0.96	0.93	0.92	0.92	0.75	0.9	1.01	0.9	0.98	0.55	0.57	0.95	0.7	0.57	0.86	0.94	0.81	0.87	1.02	1.06	1.01	1.07	0.95	0.95	0.97	1.04	0.93	0.94	1.03	1.02	0.95	1.02	0.93	0.92	1.02	1.06	1.04	1.01	1.06	1.11	0.93	1.01	0.98	0.87	1.02	0.86	0.86	0.91	1.07	0.99	1.01	0.99	0.97	1.02	0.94	0.94	1.08	0.99	0.91	0.61
49406	A_14_P100760	9	GLIS3	3.6236596	1.1589617	1.06	1	0.92	1.08	0.98	0.98	0.99	0.96	0.53	1.05	0.99	1.1	0.94	0.99	1	0.99	0.99	0.99	1.06	0.64	1.03	1.02	0.99	1.04	0.64	0.66	1.03	0.77	0.55	0.97	0.97	1.04	1.05	0.97	0.99	1.02	0.83	0.98	1	0.99	0.97	0.99	0.99	0.99	1.03	0.92	0.96	0.97	0.99	0.96	1	0.98	0.95	0.8	0.94	1	1	0.98	0.94	0.96	1.02	1.03	0.96	0.92	0.98	0.9	1.02	0.93	0.95	0.97	0.89	0.93	0.99	0.94	0.57
39389	A_16_P17835058	7	chr7:6316715-6316774	3.6244612	1.1502732	1.05	0.89	1.05	1.01	1.05	1.17	1.05	1.05	0.61	1.12	1.01	1.09	0.99	1.04	1.14	0.93	0.94	0.89	0.97	0.69	0.96	0.91	0.65	1.12	0.72	0.71	1.04	0.86	1.05	1.11	1.22	0.98	1.04	1.15	1.09	1.15	1.24	1.21	1.13	1.15	1.1	1.08	1.17	0.98	1.06	1	1.06	1	1.13	1.06	1.25	1.18	1.07	1.31	1.26	1.08	1.08	1.27	1.09	1.18	1.01	0.99	0.99	1.06	1.06	1.06	1.05	1.09	1.05	1.18	1.16	1.23	1.02	1.05	0.92
49622	A_16_P18549171	9	PTPRD	3.624812	1.1487713	0.89	1.04	0.92	0.91	0.92	0.88	0.97	1	0.56	0.99	0.96	0.83	1	0.98	0.92	0.84	0.93	0.88	0.9	0.59	0.88	0.94	0.89	0.9	0.52	0.58	0.89	0.77	0.53	0.86	0.82	0.8	0.8	0.85	0.9	0.88	0.87	0.74	0.83	0.8	0.83	0.83	0.79	0.81	0.86	0.9	0.86	0.97	0.94	0.86	0.8	0.82	0.91	0.83	0.93	0.86	0.9	0.89	0.85	0.95	0.91	0.91	0.81	0.87	0.89	0.9	0.82	0.87	0.89	0.8	0.74	0.78	0.87	0.93	0.55
50283	A_16_P02092341	9	chr9:33654927-33654986	3.627098	1.1438606	1.01	0.97	1	1.09	0.96	1.09	1.01	1.05	0.61	1.05	1.01	0.89	1.12	1.04	1.01	1.03	0.98	0.69	0.99	0.71	0.93	0.93	1	0.93	0.63	0.66	0.95	0.77	0.91	0.96	1.02	0.88	0.94	0.99	1.05	1.1	1.08	1.08	1.01	1.02	0.98	0.97	0.99	0.99	1.05	0.93	1.01	0.99	0.98	1.01	1.02	1.04	0.97	1.06	1	0.91	0.87	0.93	0.95	0.98	0.91	0.97	0.9	0.93	1.04	0.95	1	1.01	0.98	0.99	0.97	1	0.9	0.86	0.91
49627	A_16_P38646445	9	PTPRD	3.6293123	1.1464213	1.02	1.02	1.06	0.99	1.03	0.95	0.97	0.99	0.59	1.05	0.98	0.98	1.02	0.97	0.96	0.98	0.96	0.94	1.02	0.69	0.95	0.92	0.97	1.03	0.62	0.61	1.09	0.82	0.57	0.94	0.86	0.99	0.98	0.87	0.89	0.85	0.86	0.88	0.99	0.85	0.95	0.93	0.88	0.9	0.9	0.93	0.85	0.93	0.97	0.85	0.86	0.82	0.84	0.87	0.91	0.97	0.98	0.89	0.94	0.95	0.97	0.94	0.98	0.88	0.99	0.89	0.94	0.91	0.93	0.9	0.87	0.84	0.91	1.03	0.63
50326	A_16_P02093294	9	DNAI1	3.6313508	1.1554172	1	0.98	1.03	1.12	0.99	1.04	1.03	1.03	0.56	1.11	0.99	1.16	0.94	1.03	1.11	0.86	0.86	0.65	0.91	0.68	0.95	0.94	0.92	1.04	0.66	0.73	1.06	0.78	1.06	1.02	1.04	0.88	0.93	1	0.97	1	1.13	1.03	1.04	1.04	1.14	1.03	0.99	1.01	1.12	1	1.14	1.15	1.07	1.14	1.07	1.01	1.04	1.13	0.99	1	1.06	1.06	1	1.04	0.94	0.98	0.97	1	1.01	1	0.99	1.05	1.04	1.01	1.08	0.98	0.89	1	0.97
91679	A_16_P03593661	21	chr21:43505612-43505664	3.6337256	1.18473	0.77	1.38	1.22	1.33	1.12	1.22	1.07	1.34	0.95	1.14	0.99	0.92	1.15	1.24	1.11	0.99	0.99	0.89	0.82	0.83	0.99	1	0.81	1	1.11	0.7	1.26	1.04	0.75	1.04	1	1.08	0.98	0.95	0.8	1.21	1.18	1	1.17	1.05	1.16	1.05	1.1	1.17	1.09	1.09	1.28	1.06	1.05	1.28	1.09	1.09	1.04	1.02	1.11	0.99	1.04	1.28	1.08	1.12	0.95	1.05	1.12	1.25	1.14	1.08	0.93	1.13	1.15	1.19	1.19	1.07	1.12	1.09	0.96
49955	A_16_P18576505	9	chr9:21114816-21114875	3.6376052	1.1908386	0.95	1.05	0.94	0.91	0.95	1.06	1.03	1	0.21	0.99	1.04	0.85	0.95	1.06	1.01	1.01	0.97	0.68	0.99	0.77	1.06	1.02	0.96	1.04	0.59	0.65	0.92	0.79	0.56	0.91	0.87	0.97	1.01	0.95	0.96	0.96	0.94	0.85	0.88	0.9	0.94	1.04	1.01	0.84	0.99	1	0.93	0.89	0.9	0.93	0.91	0.87	1.06	0.96	1.03	1.01	0.98	0.99	0.92	0.98	0.89	0.96	1.02	1.05	0.95	0.95	0.95	1.01	0.96	0.79	0.84	0.89	0.85	0.94	0.63
39159	A_16_P01643306	7	chr7:1373629-1373688	3.6452084	1.1537801	1.13	1.01	0.97	0.99	1	1.17	1.16	1.09	0.67	1.09	0.83	1.21	1.22	1.16	1.14	1.05	0.91	0.87	1	0.76	1.25	1	1.01	1.07	0.66	1	1	1	1	1.3	1.23	1.07	1.14	1.09	1.13	1.17	1.22	1.38	1.35	1.25	1.31	1.21	1.17	1.08	1.16	1.22	1.24	1.2	1.16	1.24	1.19	1.21	1.09	1.11	1.17	1.13	1.2	1.15	1.15	1.16	1.1	1.11	1.16	1.09	1	1.15	1	1.1	1	1.19	1.25	1.25	1.08	1.19	1
40843	A_16_P38018362	7	chr7:47961300-47961359	3.647172	1.1453528	1.05	1.01	0.98	1.02	1.05	1.06	1.05	0.93	0.58	1.07	0.93	1.06	1.03	1.02	0.93	1.01	1	0.68	1.03	0.76	1.16	1.05	1.02	1.12	0.75	0.69	1.01	0.77	1.07	1.04	1.08	0.97	1.01	1.02	0.99	1.01	1.02	1.02	1.09	1.07	1.09	1.07	1.06	1.02	1.16	1.03	1.06	1.13	1.02	1.06	1.04	1.1	0.96	1.03	1.01	1.02	1.11	1.05	1.03	1.01	0.99	1	1.14	0.98	1.1	1.03	1.03	1.05	1.06	1.03	0.98	1.07	0.95	1.07	0.97
73894	A_16_P02991500	14	chr14:105736164-105736223	3.6477194	1.1580377	0.93	0.98	0.64	1.17	0.99	1.04	1.07	0.9	0.51	0.71	0.6	1.01	1.07	1.01	1.1	0.94	0.97	0.92	0.97	1.02	0.98	1.16	0.63	0.98	0.71	0.8	0.96	0.97	0.88	0.9	0.97	0.99	1.04	0.93	0.95	1.31	0.88	0.97	0.84	0.95	1.06	0.98	0.96	0.97	1.06	0.87	1.15	1.07	1.01	1.15	0.83	0.82	1.01	0.84	1	0.91	0.92	0.96	1.29	1	0.91	0.87	0.99	0.92	1.02	1.07	0.9	1.03	0.99	0.87	0.82	0.84	0.89	0.93	0.98
50477	A_16_P02097273	9	chr9:37399663-37399716	3.6485407	1.144831	1.09	0.95	1.08	1.05	1	1.06	1	1.01	0.6	1.09	1.04	1.01	0.99	1.03	0.98	1	1	0.65	1.09	0.78	0.94	0.92	0.96	1	0.62	0.7	1	0.64	0.83	1.01	1.01	0.95	0.91	1.02	0.92	1.03	1.13	1.04	0.99	1.02	1.06	1.04	1	1	1.07	1	1.04	0.99	1.04	1.04	1.02	1.08	0.97	1.07	1	0.99	0.99	0.98	1.1	1.02	0.87	0.89	1.04	0.97	0.97	0.93	0.94	1.09	1.11	1.06	1.06	1.02	0.97	0.98	0.92
39237	A_14_P128427	7	CARD11	3.6494224	1.1170043	0.99	0.98	0.96	1.04	1.03	0.99	0.88	0.93	0.65	0.92	0.92	1	1.01	0.99	1.12	0.87	0.92	0.93	0.93	0.78	0.98	0.93	0.85	0.96	0.66	0.71	0.91	0.75	0.91	0.93	0.96	0.91	0.89	0.98	0.95	1.02	1.09	0.97	0.85	0.9	1.05	0.97	1.03	1.02	1	0.9	0.92	0.93	1.04	0.92	0.98	0.94	1.06	1	1.02	0.94	0.88	0.96	0.94	0.91	1.04	0.82	1.04	0.98	0.99	0.97	0.93	0.96	1.17	1.05	0.96	0.89	1	1.03	0.99
49549	A_16_P02055131	9	chr9:7598025-7598084	3.6496222	1.1421332	0.94	0.98	1	0.96	0.92	0.91	0.98	0.93	0.6	1.02	0.99	1.11	0.99	0.93	0.92	0.86	0.86	0.84	0.94	0.59	1.03	0.99	0.97	1.02	0.66	0.69	0.93	0.7	0.61	0.96	0.95	0.91	0.96	1	0.98	0.99	0.92	0.92	0.87	0.94	0.9	0.93	0.94	1	1.02	0.91	0.99	0.98	0.95	0.99	0.95	0.92	0.95	0.89	0.96	0.98	1.02	0.99	1.01	0.96	0.94	0.96	0.93	0.94	1.04	0.94	0.99	1.07	0.95	0.88	0.87	0.86	0.94	1.05	0.58
49410	A_16_P02050800	9	GLIS3	3.6502674	1.1509145	1.01	1.02	1.01	1.02	0.95	0.95	1.06	1.03	0.61	1.06	1.01	1.17	1.04	0.96	0.96	0.93	1.01	1.04	0.93	0.65	1.03	0.97	1	1.06	0.66	0.67	1.1	0.84	0.64	0.95	1.03	0.98	1.02	0.95	0.94	0.97	1.01	0.99	0.93	0.98	0.99	0.97	1.01	1.04	0.99	1.03	1.02	1.08	1	1.02	1.04	0.98	1.06	0.9	0.99	1	1.02	0.97	0.99	0.94	1	1	1.06	1.06	1.01	1.03	0.98	0.96	0.98	0.99	1	0.98	1.03	1.02	0.58
49589	A_16_P02057272	9	PTPRD	3.6530402	1.1589763	0.97	1.07	0.96	1.01	1.01	1.02	0.9	0.98	0.55	1.04	0.96	0.86	1.03	0.9	1.06	1.04	1.01	0.96	1.02	0.7	0.96	0.97	0.96	0.99	0.58	0.56	0.94	0.72	0.6	0.91	0.9	0.92	0.87	0.88	0.92	0.88	0.81	0.83	1.03	0.88	0.78	0.88	0.89	0.86	0.82	0.89	0.86	0.91	0.9	0.86	0.98	0.83	0.96	1	0.96	0.88	0.76	0.81	0.94	0.86	0.85	0.87	0.92	0.89	0.83	0.91	0.92	0.94	0.82	0.8	0.81	0.94	0.81	0.87	0.58
39522	A_16_P01654685	7	chr7:10521994-10522053	3.6532443	1.129221	0.99	1.03	1.01	0.98	1.01	0.97	0.98	0.98	0.62	0.88	0.86	0.94	0.99	0.91	0.99	1.11	1.07	1.02	0.84	0.73	1.03	0.92	0.96	1.02	0.64	0.66	0.96	0.81	0.98	0.85	0.81	0.91	0.89	0.87	0.91	0.87	0.79	0.8	0.87	0.85	0.85	0.93	0.91	0.89	0.94	0.97	0.91	0.87	1.01	0.91	0.78	0.84	0.9	0.99	0.95	0.92	0.89	1	0.9	0.96	0.86	1.03	0.9	0.91	0.99	0.96	0.88	0.98	0.94	0.84	0.81	0.78	0.87	0.89	1
40331	A_16_P17901898	7	BBS9	3.6533918	1.1344124	1.06	1.06	1.06	1.02	1.01	0.9	0.94	0.94	0.55	0.83	0.95	0.91	1.02	1.02	0.99	1.05	0.93	0.67	1.01	0.72	0.96	0.92	0.96	0.96	0.67	0.69	0.95	0.73	0.9	0.91	0.93	1.02	0.95	0.91	0.98	0.97	0.85	0.87	0.85	0.94	0.95	0.94	0.91	0.89	0.92	0.93	0.85	0.9	0.9	0.85	0.86	0.86	0.96	0.83	0.91	0.91	0.91	0.9	0.89	0.98	0.97	0.99	0.98	0.94	0.92	0.95	0.91	0.9	0.96	0.94	0.92	0.88	0.88	0.95	1
40321	A_16_P01688460	7	BBS9	3.654019	1.1438243	1.06	1.01	1.06	0.99	0.98	1.04	0.99	0.93	0.58	0.97	0.98	1.14	0.97	0.96	1.03	0.88	0.97	0.66	0.97	0.64	0.98	0.98	1	1	0.68	0.7	1.05	0.73	0.98	0.99	0.92	1	1.02	0.97	0.94	1.04	0.93	0.95	0.96	0.98	0.99	1.06	0.99	1	1.11	0.98	1.1	1.03	0.94	1.1	0.98	0.93	1.06	0.97	0.96	1.03	1.08	1.07	0.96	1.04	0.98	1.03	1.04	1.01	1.02	0.92	1.09	1.01	1.03	0.95	0.98	0.96	0.98	1.08	0.94
49982	A_16_P18577387	9	chr9:21508105-21508164	3.657152	1.2316824	1	1.03	1.06	1.04	0.96	1.03	1	0.99	0.16	1.02	1.03	0.95	1.04	1.04	0.94	1.14	1.09	0.38	1.13	0.81	0.99	1.16	1.09	1.09	0.6	0.69	1.11	0.63	0.56	1.11	1.06	1.17	1.11	1.06	1.07	1.11	0.99	0.99	1.08	1.07	1.09	1.04	1.04	1	1.02	1.01	0.96	1.03	1.04	0.96	0.95	1.09	1.04	0.95	1.05	1.03	1.02	1.02	1.03	1.08	1.1	1.12	1.04	1.05	1.11	0.98	0.99	1.01	0.98	0.99	1.01	1.08	1.09	1.01	0.61
49640	A_16_P18550802	9	PTPRD	3.6573715	1.1342096	0.97	0.93	0.98	0.99	0.98	0.85	0.98	0.98	0.56	0.91	0.94	0.88	0.91	0.92	0.9	0.95	0.93	0.93	0.92	0.65	0.9	0.96	0.91	0.96	0.63	0.57	0.93	0.73	0.61	0.92	0.94	0.92	0.92	0.86	0.91	0.83	0.82	0.83	0.91	0.92	0.99	0.87	0.87	0.89	0.96	0.87	0.93	0.93	0.95	0.93	0.89	0.84	0.91	0.93	0.92	0.89	0.82	0.88	0.88	0.98	0.95	0.94	0.95	0.89	1	1	0.98	0.92	0.94	0.87	0.85	0.85	0.91	0.94	0.66
49407	A_14_P200901	9	GLIS3	3.660928	1.1311371	0.97	0.98	1.04	1.03	0.97	0.96	0.91	0.98	0.59	0.95	0.98	1.05	0.93	0.99	0.96	0.93	0.94	0.91	0.98	0.72	0.94	0.97	0.95	0.95	0.68	0.69	1	0.75	0.58	0.89	0.89	0.92	0.95	0.91	0.85	0.95	0.88	0.9	0.88	0.88	0.98	0.87	0.87	0.92	0.94	0.88	0.94	0.71	0.99	0.94	0.93	0.94	0.99	0.91	0.92	0.87	0.91	0.99	0.95	0.95	0.99	0.96	0.9	0.93	0.95	0.92	0.94	0.91	0.95	0.89	0.88	0.84	0.97	0.86	0.63
50463	A_16_P38711319	9	chr9:37102403-37102462	3.6613564	1.134307	0.98	1.1	1.1	0.99	1.03	1.09	1.07	0.99	0.65	0.91	1.04	1.05	1.06	1.02	1.12	0.89	0.97	0.7	0.98	0.79	1.02	1.14	1.09	1.09	0.76	0.83	1.03	0.79	0.91	1.09	1	1.21	1.06	1.01	1.17	1.21	1.1	1.05	1.02	1.29	1.05	1.08	1.04	1.06	1.04	1.08	1.16	1.06	1.04	1.16	1.16	1.18	1	1.08	1.01	1.23	1	1.06	1.07	1.04	1.02	1.04	1.17	1.17	1.01	1.1	1.08	1.16	1.09	1.07	1.1	1.07	1.1	1.08	0.92
49950	A_16_P02075190	9	PTPLAD2	3.6614234	1.1804172	1	0.9	1.02	0.91	0.99	1.02	0.95	0.98	0.25	0.92	0.95	0.83	0.86	1.04	1.02	0.93	1.05	0.72	0.9	0.75	0.98	0.97	0.95	0.83	0.55	0.58	0.9	0.77	0.53	0.83	0.88	0.88	0.9	0.89	0.89	0.86	0.89	0.86	0.87	0.85	0.9	0.98	0.98	0.9	0.91	0.9	0.88	0.91	0.97	0.88	0.95	0.91	0.94	0.97	0.97	0.88	0.88	0.9	1	0.95	0.92	0.97	0.88	0.94	0.88	0.92	0.84	0.87	0.78	0.88	0.87	0.82	0.82	0.87	0.58
39644	A_16_P17854729	7	DGKB	3.663672	1.1474284	1.03	0.94	0.91	1.03	0.98	1.01	1.02	1	0.61	0.94	0.94	1.07	1.28	1.22	0.99	1.04	1.01	0.95	0.98	0.7	1	1.14	0.96	1.03	0.74	0.71	1.07	0.94	0.97	0.99	1.01	0.97	1.07	0.92	0.89	0.95	0.79	0.94	0.9	0.86	0.96	0.93	1.01	0.9	0.86	0.88	0.92	1.08	0.94	0.92	0.84	0.88	0.91	0.83	0.85	0.97	0.95	1.01	0.93	0.99	0.98	1.09	0.99	0.97	1.09	1	1	0.92	0.9	0.83	0.9	0.86	0.96	1.04	1.03
49661	A_16_P18553886	9	chr9:11997047-11997106	3.664916	1.1359358	0.96	0.95	1.02	0.9	1	0.89	0.91	0.9	0.57	0.93	0.9	0.88	0.97	0.99	0.95	0.94	0.99	1	0.92	0.72	0.97	0.97	0.87	0.94	0.6	0.61	0.85	0.69	0.58	0.86	0.83	0.85	0.81	0.87	0.9	0.77	0.75	0.81	0.88	0.88	0.83	0.86	0.89	0.91	0.84	0.88	0.88	0.92	0.87	0.88	0.75	0.8	0.89	0.84	0.86	0.89	0.82	0.88	0.89	0.78	0.94	0.93	0.91	0.98	0.92	0.8	0.91	0.84	0.85	0.79	0.85	0.74	1.04	0.88	0.58
50435	A_16_P18611127	9	chr9:36289421-36289480	3.6657717	1.1603873	1.21	1.07	1.05	1.1	1.06	1.17	1.08	1.08	0.59	1.09	1.07	1.2	1.09	1.08	1.21	1.22	1.12	0.75	1.1	0.86	1.1	1.07	1.09	1.09	0.69	0.76	1.13	0.85	1.15	1.21	1.2	1.09	1.06	1.19	1.1	1.13	1.3	1.14	1.09	1.13	1.24	1.16	1.18	1.03	1.1	1.15	1.09	1.22	1.2	1.09	1.21	1.19	1.15	1.22	1.16	1.19	1.09	1.15	1.18	1.26	1.14	0.97	1.13	1.21	1.09	1.14	1.17	1.04	1.08	1.23	1.21	1.33	1.18	1.07	1.08
40589	A_16_P17918485	7	C7orf10	3.6725307	1.1496248	0.88	1.05	1.02	1.06	0.97	1.02	1.05	1.03	0.55	0.95	0.96	1	1.02	1.15	1	0.93	0.94	0.69	0.99	0.7	1.03	1.14	1.03	1	0.64	0.7	0.93	0.9	0.95	1.03	1.09	1.02	0.97	1.09	1.07	1.17	1.1	1.06	1.05	1.1	1.14	1.03	1.07	1.08	1.04	1.02	1.06	1.03	0.94	1.06	1.05	1.07	1.11	1.14	1.06	1.06	1.03	1.02	0.98	1.18	1.06	1.02	1.08	1.09	0.98	1.05	1.05	1.06	1.05	1.1	1.04	1.08	0.98	1.02	1.02
39467	A_16_P17839330	7	ICA1	3.6739855	1.1622626	0.86	1.05	1.06	0.81	0.96	0.98	0.65	0.95	0.61	0.94	0.6	0.94	1	1.03	0.99	1.06	0.99	1	0.91	0.7	0.9	1.01	0.65	1.06	0.63	0.64	0.95	0.68	0.95	0.66	0.95	0.91	0.92	0.93	0.93	0.64	0.85	0.91	0.92	0.98	0.97	0.96	1	0.87	1.01	0.94	0.98	0.96	0.89	0.98	0.89	0.86	0.88	0.91	0.95	0.58	0.96	0.9	1.01	1.02	0.92	0.93	0.97	0.86	0.98	0.87	0.89	1.04	0.95	0.84	0.86	0.79	0.95	0.95	0.84
49984	A_14_P113652	9	chr9:21537336-21537395	3.675354	1.2244846	1	0.96	1.02	1.07	1	1.08	1.06	1.01	0.15	1.05	1.07	1.1	1.03	0.97	0.97	1.04	0.99	0.39	1.02	0.74	1	1.09	1.13	1.08	0.68	0.72	1.16	0.64	0.65	1.1	1.08	1.16	1.2	1.08	1.03	1.07	0.99	1.1	1.06	0.94	1.07	0.98	1.08	1.22	1.06	1.09	1.09	1.12	1.07	1.09	1.1	1.08	1.03	0.94	0.99	1.13	1.17	1.02	1.05	0.99	1.21	1.09	1.05	1.08	1.15	1.06	1.02	1.06	1.07	1.05	0.92	0.97	1.14	1.12	0.65
40914	A_14_P116752	7	ZPBP	3.6776826	1.1376958	0.9	1.08	1.02	1.07	0.93	1.06	0.96	0.95	0.65	1.06	0.98	0.82	0.97	1.07	1	1.02	1.03	0.67	1.02	0.74	0.97	0.94	0.99	1	0.66	0.72	0.91	0.74	0.78	0.86	0.87	1.03	0.91	0.98	1.03	0.86	0.84	0.88	0.84	0.93	0.88	0.96	0.89	0.94	0.88	1	0.92	0.92	0.89	0.92	0.8	0.92	1.03	0.98	0.91	0.94	0.97	0.9	0.86	0.97	0.98	0.94	0.95	0.91	0.93	0.92	0.89	0.94	1.04	0.87	0.9	0.86	0.94	1.03	0.93
39594	A_14_P107527	7	SCIN	3.6802404	1.1213259	0.98	0.95	1.02	0.94	1.01	1.08	1.01	1	0.64	1.05	1.01	1.02	1.07	1.04	1.09	0.99	1.04	0.88	0.93	0.82	0.99	0.97	0.95	0.96	0.65	0.7	0.97	0.83	0.97	0.95	0.95	0.95	0.98	0.97	0.94	0.95	0.99	0.93	0.98	0.96	0.95	0.93	0.99	0.99	1.05	0.97	1.06	0.97	0.98	1.06	0.96	0.93	0.96	0.92	0.96	1.03	0.99	0.97	0.92	0.94	0.94	0.98	1.01	1	1.01	0.95	1.03	0.98	1.02	0.99	0.97	0.93	1.02	0.98	1.02
49489	A_14_P119048	9	MLANA	3.6823602	1.1384284	1.02	1.13	1.09	1	1	0.97	1.02	1.02	0.62	1	1.04	0.98	1	1	0.99	1	0.93	0.86	1.04	0.73	1.01	0.95	0.97	1	0.68	0.69	0.97	0.79	0.61	0.97	0.92	1	0.91	0.98	1.04	1.04	0.99	0.87	0.89	0.88	1.01	0.96	1.02	0.97	1.05	0.94	0.98	0.92	0.91	0.98	0.98	0.97	1.02	0.95	0.99	0.92	0.93	0.98	0.94	1	0.97	0.93	0.98	0.95	1.04	1	0.96	0.98	0.98	0.94	0.99	0.94	0.99	1.06	0.6
40632	A_16_P01700749	7	chr7:41750770-41750829	3.6838775	1.1254467	1.08	0.93	0.99	1.05	0.94	0.88	0.92	0.92	0.57	0.9	0.93	0.95	0.92	0.99	0.94	0.93	0.97	0.68	0.85	0.67	0.92	0.89	0.85	0.92	0.61	0.61	0.88	0.86	0.95	0.86	0.88	0.83	0.93	0.88	0.83	0.87	0.78	0.9	0.91	0.79	0.87	0.87	0.86	0.89	0.97	0.92	0.89	0.91	0.87	0.89	0.82	0.87	0.82	0.84	0.82	0.81	0.91	0.85	0.85	0.85	0.92	0.89	0.91	0.86	0.93	0.84	0.84	0.89	0.84	0.81	0.77	0.82	0.82	0.91	0.91
50256	A_16_P38701475	9	chr9:33090287-33090346	3.6847076	1.1492817	0.98	1.01	0.96	1	0.97	1.07	1.03	1.04	0.61	1	0.97	1.16	1.03	1.07	1.01	1.05	1.02	0.73	1.07	0.85	1.1	1	1.05	1.08	0.61	0.67	0.93	0.74	0.96	1.14	1.05	1.05	1	1	1.01	1	1.09	1.14	1.16	1.06	1.05	1.13	1.06	1.08	1.01	1.12	1.09	1.02	1.1	1.09	1.14	1.07	1	1	1.03	1.08	1.02	1	0.98	1.01	0.98	1.05	1.07	1.1	0.99	1.04	1.1	1.05	1.12	1.12	1.03	1.12	1.03	1.1	0.94
50318	A_16_P18606650	9	chr9:34352595-34352654	3.6887243	1.1290302	1	1.03	1.06	1.01	0.95	1.09	0.99	0.96	0.65	1.1	0.95	1.03	1.05	0.97	1.06	0.83	0.85	0.7	0.87	0.69	0.92	0.88	0.87	1.02	0.68	0.77	0.99	0.81	1	1.05	1.06	0.93	0.95	1.02	0.98	1.05	1.17	1.07	1	1.01	1.03	1	1.06	0.99	1.09	1.05	0.96	1.01	0.96	0.96	1.08	1.11	1.08	1.27	1.03	0.94	1.02	1.06	0.98	1.13	0.85	0.99	0.98	0.99	0.95	0.93	0.88	1.08	0.94	0.98	1.01	0.97	0.94	0.92	0.95
49386	A_16_P18533955	9	chr9:3652377-3652436	3.6897929	1.148357	1.02	0.98	0.95	0.94	1.04	0.97	1.03	1.08	0.6	1.09	1	1.2	1.09	0.96	0.92	1.03	0.97	0.99	0.92	0.71	1.05	0.96	1.01	1.05	0.69	0.64	1.11	0.89	0.73	0.97	1.05	0.96	1.11	0.9	0.89	0.92	0.94	1.02	1.06	1.02	0.99	0.94	0.94	1.03	1.04	1.03	1.05	1.01	1.04	1.05	0.9	0.93	0.97	0.87	0.92	0.97	0.97	0.95	1.06	0.88	0.97	0.97	1.07	0.94	1.08	1.03	1.03	0.95	1.01	0.91	0.93	0.88	0.98	1.06	0.6
49567	A_16_P18545047	9	PTPRD	3.6959658	1.1516355	1.13	0.93	1.11	1.05	1.02	1.08	1.11	1.01	0.66	1.09	1.03	1.28	1.08	1.05	1.06	1.02	1.04	0.96	1.06	0.75	1.08	0.99	1.05	1.17	0.76	0.83	1.14	0.64	0.86	1.13	1.14	1.13	1	1	0.92	1	0.95	1.08	1.01	1.08	1.03	1.03	1.03	0.98	1.11	1.09	1.21	1.16	1.12	1.21	0.99	1	1.07	0.92	0.95	1.16	1.21	0.97	1.02	1.06	1.08	1.12	1.15	1.07	1.12	1.12	1.07	1.07	1.18	1.02	1.08	1.04	1.08	1.15	0.65
49530	A_16_P38637996	9	JMJD2C	3.6967573	1.1399412	0.94	1.04	1.01	1.05	0.98	1.06	0.97	0.93	0.61	1.02	0.91	1.03	1	0.94	1.01	0.91	0.98	0.97	0.96	0.77	1.06	1.05	1.1	1.12	0.71	0.71	1.03	0.72	0.68	1.01	1.02	1.04	1.01	1.07	1.12	1.1	1.11	1.02	0.95	1.11	1.05	1.02	1.02	1	1.09	1.09	1.03	1.11	1.02	1.03	1.15	1.1	1.07	1.09	0.96	1.11	1.05	1.08	0.99	1.02	1.04	1.04	1.09	1.06	1.07	1.04	1.05	1.03	1.02	1.1	1.08	1.01	1.03	1.06	0.63
50423	A_16_P02095301	9	chr9:36019053-36019112	3.6973655	1.1449735	1.02	1	0.99	1.09	1.01	1.06	0.94	0.98	0.57	1.04	0.99	1.02	0.96	1.02	1.01	0.95	0.98	0.64	1	0.7	1.03	0.98	1.04	1.04	0.64	0.73	1.02	0.74	0.96	1.06	1.03	1.01	1	1.06	1.09	1.04	1.09	1.09	1.03	1.04	1	1.05	1.07	1.05	1.12	1.03	0.96	1	1.06	0.96	1.14	1.09	1.03	1.12	1.08	1.05	1.02	1.02	1.04	1.03	1.02	1	0.98	0.99	0.94	1.04	1.04	0.99	1.01	1.2	1.12	1.13	1.02	0.94	1.02
39593	A_16_P01657783	7	SCIN	3.6990874	1.1441783	0.95	1.06	0.98	1.07	1.02	1.09	1.03	1.07	0.58	1.05	0.99	1.15	1.05	1.05	1.09	1.21	1.02	1	1.07	0.85	1.08	1.17	0.98	1.11	0.72	0.77	1.15	0.82	1.09	1.05	1.16	1.09	1.11	1.02	1.04	1.03	1.01	1.05	1.05	1.14	1.13	0.98	0.97	1.01	1.19	1	1.05	1.05	1.05	1.05	1.07	1.02	1.01	0.92	1	1.1	1.09	1.03	1.01	0.97	1.12	1.1	1.17	1.09	1.07	1.02	1.07	1.11	1.07	1.04	1.04	1.04	1.12	1.1	1.13
49940	A_14_P116892	9	KIAA1797	3.6998754	1.1669791	1.14	0.98	0.98	1.14	1.02	0.97	0.99	0.9	0.38	0.88	1.01	1.01	0.92	0.9	1.04	1.06	0.9	0.76	0.94	0.74	1.02	0.92	1	1.01	0.69	0.64	0.88	0.65	0.65	1.1	1.1	1.07	1.02	1	1.14	1.08	0.89	0.9	0.68	0.96	0.94	0.93	1.01	1.05	0.86	1.03	1.02	0.96	1.01	1.02	1.04	0.96	1.03	0.89	1.04	1.03	0.95	1.02	1.04	0.99	1.08	0.91	0.94	1.07	1.06	0.96	1	1.02	0.95	0.92	1.01	0.95	1	1.05	0.82
73884	A_16_P02991358	14	chr14:105524683-105524742	3.7000952	1.3153709	0.93	1.01	0.63	0.92	1.09	1.13	1.02	0.99	0.55	0.71	0.23	0.99	1.06	1.05	0.96	0.95	0.93	1	0.89	0.75	1.1	1.04	0.38	1	0.73	0.76	1.94	0.82	0.73	0.94	0.99	0.9	1.07	0.92	0.85	0.94	0.95	1.01	1.06	0.98	1.02	0.99	1.03	0.87	1.09	0.98	1.02	1.08	0.98	1.02	1	0.99	0.97	0.96	1.01	1.01	0.97	1.07	1.06	0.98	0.92	1.01	1.02	0.92	1.03	0.96	0.9	1.08	1.16	0.97	0.97	0.9	0.98	1.03	0.92
49464	A_16_P18537962	9	C9orf46	3.7001274	1.1338142	1	1.03	1	1.02	0.99	1.02	0.96	0.99	0.55	1	1	0.91	0.94	0.98	0.97	1.01	0.94	0.97	0.89	0.78	0.98	0.92	0.94	0.97	0.59	0.68	0.95	0.77	0.68	0.98	1.01	0.97	1.04	1.01	0.92	0.93	0.97	0.95	1	0.91	0.98	0.96	0.93	0.92	0.92	0.97	0.96	1.01	1.02	0.96	0.99	0.89	0.98	1.03	1.02	0.97	0.96	0.94	0.95	1.01	0.88	0.95	0.97	0.96	0.91	0.97	0.89	0.93	0.98	0.9	0.91	0.92	0.91	0.95	0.63
49932	A_14_P125380	9	chr9:20640349-20640408	3.7004783	1.189012	0.96	0.93	1.09	0.99	0.93	1.04	1.05	0.92	0.18	1.05	0.99	1.03	0.9	0.96	1.03	0.94	0.9	0.64	1.02	0.72	0.99	0.92	0.93	1.01	0.65	0.66	0.96	0.61	0.62	0.94	0.88	0.95	1	0.9	0.99	0.96	0.91	0.93	0.98	0.93	0.97	0.97	0.89	0.91	0.97	0.96	1.01	0.98	0.97	1.01	0.93	0.95	0.97	0.94	0.89	0.97	1.02	0.93	0.93	0.95	0.92	0.92	0.98	1	1.07	0.99	0.94	0.96	0.92	0.97	0.89	0.91	0.93	0.94	0.55
40899	A_16_P17940552	7	VWC2	3.7011008	1.1301544	0.98	0.95	1.05	0.98	1.05	0.98	0.9	0.96	0.7	0.97	0.93	1.09	0.99	1	0.94	1.03	0.93	0.64	0.98	0.73	0.92	0.99	0.9	0.98	0.62	0.67	0.95	0.77	1.01	0.93	1.15	0.92	1.09	1	0.91	0.93	0.9	0.92	0.9	0.85	0.95	0.95	1	0.9	0.99	1.02	1.01	0.92	0.96	1.01	0.9	0.82	0.99	0.82	0.95	0.85	1	0.97	0.97	1.01	0.93	1	0.96	0.93	0.96	0.87	0.92	0.83	0.83	0.93	0.86	0.88	0.88	0.99	1.02
49995	A_16_P02076350	9	chr9:21931428-21931487	3.7093742	1.2043495	0.94	0.93	1.02	0.93	1	0.97	1	1.03	0.32	0.97	1.02	0.88	0.93	0.95	0.99	0.91	0.98	0.42	1	0.52	0.99	0.96	0.97	1.02	0.32	0.76	0.95	0.64	0.76	0.94	0.88	0.98	0.95	0.87	0.99	0.88	0.89	0.87	0.88	0.9	0.9	0.98	0.97	1.01	0.92	0.87	0.88	0.91	0.99	0.88	0.93	0.87	0.97	0.86	0.95	0.89	0.95	0.93	0.93	1.05	0.93	0.98	0.93	0.98	0.98	1	0.97	0.91	0.98	0.87	0.97	0.88	1.02	0.95	0.7
49952	A_16_P18576354	9	chr9:21044957-21045016	3.714234	1.200623	1.04	1.09	1.02	0.97	1.02	1.04	1	0.94	0.16	1.08	1.01	1.1	0.9	0.95	1.09	1.04	1.08	0.7	0.97	0.77	0.96	1.01	1.06	1.03	0.68	0.72	1.04	0.62	0.65	0.96	0.97	0.96	0.97	0.94	0.98	0.92	0.95	0.92	0.97	0.91	0.94	1.02	1	0.91	0.9	1.03	1.02	1.01	0.97	1.02	0.96	0.93	0.96	0.99	0.92	1.03	1.03	1.01	0.99	0.93	1.02	1	0.91	0.97	0.99	0.95	0.98	0.86	0.96	0.87	0.9	0.97	1.09	1	0.59
39224	A_16_P01645056	7	chr7:2637589-2637647	3.715641	1.1993506	1.18	1.11	0.91	1.09	1.28	1.2	1.05	1.15	0.56	1.04	1	1.23	1.28	1.31	1.15	1.22	1.15	1.06	1.26	1	1.09	1.15	1.02	1	0.64	0.73	1	0.89	0.62	1.14	1.04	1.19	1.13	1.02	0.96	0.98	1.14	1.32	1.17	1.16	0.88	1.04	1.15	1.31	1.11	1.11	1.2	1.16	1.17	1.2	1.18	1.1	1.16	1.12	1.13	1.12	1.13	1.12	1.13	1.2	1.09	1.05	1.15	1.08	1	1.06	1.12	1.09	1.01	1.18	1	1.22	1.21	1.12	1.03
39820	A_16_P37949207	7	chr7:20479686-20479745	3.7157173	1.1407759	0.95	0.97	0.96	1.03	0.96	1	0.99	0.96	0.56	0.97	0.94	0.86	1	1.04	0.92	1	0.96	0.82	0.93	0.62	1.02	0.95	0.93	1.02	0.63	0.61	0.95	0.75	1	0.9	0.91	0.89	0.86	0.86	0.89	0.92	0.88	0.92	0.97	0.86	0.98	0.96	0.86	0.9	0.92	0.97	0.97	0.98	0.9	0.97	0.95	0.91	0.93	0.88	0.95	0.92	0.98	0.94	0.84	0.98	0.89	0.91	0.98	0.9	0.97	0.93	0.91	0.92	0.93	0.86	0.89	0.81	0.89	0.86	0.91
40324	A_14_P107713	7	BBS9	3.724097	1.1342797	0.85	1.09	1.12	0.99	1.04	0.95	0.98	1.01	0.61	0.93	0.98	1.1	1.03	1	1.05	0.94	1.03	0.72	1.01	0.8	1.05	1.08	1.04	1.06	0.69	0.72	0.99	0.82	0.97	0.98	0.99	0.98	1.11	0.91	1.02	0.91	0.97	0.98	0.97	0.94	0.98	0.94	1.06	1	1.09	0.94	1.01	0.98	0.98	1.01	0.94	0.98	0.97	0.92	0.95	0.96	1.03	0.96	0.9	1.05	1.08	0.97	0.97	1.02	0.93	0.91	1.02	0.99	1.04	0.96	0.91	0.89	0.98	1.04	0.94
49974	A_16_P38674468	9	chr9:21408944-21409003	3.7243392	1.2170846	1.04	1.04	1.04	1.03	1.02	1.29	1.06	1.01	0.2	1.06	1	1.09	1.08	1.01	1.03	0.99	0.99	0.48	1.07	0.87	1.18	1.03	1.05	1.09	0.74	0.8	1.2	0.76	0.72	1.13	1.01	1.02	1.14	1.08	1.12	0.96	0.99	1.11	1.17	1.02	1.07	1.1	1.04	1.02	1	1.01	1.08	1.14	0.99	1.08	0.91	0.97	1.03	0.91	1.08	1.11	1.07	0.98	1.06	0.99	1.11	1.05	1.05	1.05	1.09	1.01	1.04	1.05	0.97	1.02	1	1	1.13	1.2	0.75
49569	A_16_P18545185	9	PTPRD	3.7243865	1.1694405	1.03	0.92	1.1	1.12	0.95	1.04	1.03	0.82	0.61	1.02	0.91	1.22	1.1	1	0.98	0.88	0.98	0.89	1.05	0.68	1.03	1.01	0.97	1.01	0.68	0.7	0.93	0.52	0.68	1.01	1.04	1	1.05	0.91	0.91	0.93	0.94	0.92	0.99	0.96	1.04	0.95	0.93	0.98	0.99	0.99	1.04	0.97	1.02	1.04	0.86	0.84	0.92	0.81	0.91	0.99	1	0.94	0.95	0.97	0.94	1.01	1.06	0.92	1.01	0.86	0.94	0.98	0.92	0.91	0.87	0.89	1.01	1.16	0.6
50303	A_14_P110483	9	chr9:34075974-34076033	3.7271857	1.1473922	0.98	1.06	0.93	1.01	0.97	1.1	0.95	0.99	0.58	1.01	1.02	0.95	1	1.01	1.08	1.15	1.13	0.81	1.01	0.81	1.02	1.05	0.99	0.92	0.64	0.66	0.96	0.75	0.9	1.06	1.02	1.06	1	1.05	1.11	1.18	1.07	1.01	1.03	1.06	1.04	1.06	1.06	1.02	1.02	1.01	1.01	0.98	1.02	1.01	1.03	1.09	1.06	1.13	1.05	1.01	0.97	0.99	1.01	1.11	1	1.03	1.07	1.01	0.99	0.96	1.04	0.98	1.05	1.15	1.11	1.03	1.05	0.96	0.93
50250	A_14_P102776	9	DNAJA1	3.729954	1.1297793	0.89	0.93	0.98	0.9	0.93	1.03	0.96	0.98	0.61	0.93	0.86	0.89	0.9	0.94	0.95	1.07	1	0.76	0.96	0.71	0.98	0.92	0.92	0.94	0.54	0.67	1.03	0.9	0.85	0.91	0.97	0.95	0.88	1.04	1.11	1.06	0.93	0.89	1.01	1.02	1.05	0.96	1.02	1.03	0.85	1.03	1	1	1.03	1	1.02	0.96	1.03	0.99	0.98	1.06	1	1.02	1.03	0.98	0.94	1.02	0.9	1.03	1.03	0.95	1.1	1.01	1.01	1.04	1.02	1.09	0.87	0.98	0.94
49396	A_16_P38631329	9	GLIS3	3.731525	1.1367954	0.98	1.04	0.93	0.93	0.97	1	0.97	0.96	0.58	1.01	1.01	1.03	1.02	1.02	0.98	0.88	0.89	0.86	0.9	0.63	0.9	0.89	0.95	1.02	0.65	0.72	1.05	0.84	0.67	0.94	0.92	0.82	0.94	0.89	0.88	0.91	0.86	0.91	0.99	0.86	0.9	0.96	0.98	0.92	0.96	0.93	1.03	1.03	0.94	1.03	0.98	0.83	0.93	0.9	0.89	0.91	0.92	0.99	0.94	0.91	0.85	0.94	0.85	0.9	0.93	0.96	0.95	0.83	0.89	0.86	0.89	0.84	0.94	0.95	0.65
50047	A_16_P18583223	9	chr9:24073476-24073535	3.7326043	1.1668692	1.09	1.03	1.1	1.07	0.99	0.94	1.01	0.96	0.63	0.94	1.04	0.82	0.96	0.93	1.1	0.91	0.89	0.7	0.93	0.69	0.99	1.14	0.92	0.88	0.58	0.62	0.78	0.66	0.57	0.87	0.91	0.76	0.91	0.84	0.78	0.88	0.78	0.73	0.73	0.82	0.91	0.87	0.88	0.95	0.91	0.78	0.8	0.88	0.79	0.8	0.84	0.79	0.87	0.95	0.97	0.83	0.82	0.97	0.75	0.94	0.84	1.03	0.94	0.83	0.97	0.78	0.87	1.05	1.11	0.73	0.75	0.83	0.79	0.9	0.64
50404	A_14_P200251	9	CREB3	3.7345412	1.1407807	1.13	1.01	1.04	0.88	1.02	1.07	1.07	1.07	0.66	1	0.98	1.09	1.04	1.02	1.01	0.96	1.06	0.65	0.99	0.74	0.98	0.95	0.97	0.89	0.68	0.67	1.04	0.81	0.99	1.13	1.07	0.99	0.99	1.03	1	1	1.1	1.08	1.13	1.06	1.08	1.09	1.1	1.02	1.05	1.04	1.17	1.14	1.05	1.17	1.14	1.05	0.98	0.98	1.03	1	1.01	1.02	1	0.97	0.95	1	1.02	1.07	1.02	1.02	0.99	1.1	1.09	1.11	1.12	1.07	1	1.14	1.01
40818	A_16_P38016651	7	TNS3	3.735321	1.151953	0.95	1.06	1.03	1.08	0.96	0.97	1.01	1.04	0.59	1	0.9	0.97	0.99	1.01	0.95	0.95	1.06	0.73	1.03	0.75	0.99	0.99	0.93	1.01	0.57	0.59	0.91	0.69	1.05	0.91	0.99	0.9	1	1.05	0.95	0.97	0.97	1.03	1.18	0.99	0.96	1.01	1.03	0.97	0.95	0.93	0.98	1	0.96	0.98	1.01	0.98	0.94	0.99	0.99	0.99	0.97	0.99	0.96	0.88	0.86	0.98	0.9	0.92	1.02	0.88	0.86	0.91	0.91	0.89	0.85	0.87	0.88	0.9	0.96
50013	A_16_P18579511	9	chr9:22477358-22477417	3.7377987	1.1648864	1.19	1.07	0.95	0.92	1.01	1.05	1.06	1	0.59	1.05	1.07	1	1.01	1.02	1.02	1	1.11	0.76	1.05	0.76	1.03	0.98	1.04	0.93	0.62	0.64	0.92	0.63	0.6	0.98	0.94	1.02	0.98	0.93	0.88	0.91	0.86	0.96	1.04	0.94	1.05	1.03	0.99	1.08	0.95	1	0.97	1.02	1.06	0.97	0.88	0.92	0.89	0.86	0.93	0.99	1.04	1.03	0.99	0.9	0.97	1	1.08	0.98	1.01	0.97	1.04	0.92	0.95	0.9	0.88	0.93	0.99	0.99	0.6
40829	A_14_P202179	7	chr7:47586927-47586986	3.7378616	1.1528482	1.08	0.9	0.99	1.02	0.81	0.92	1	1.13	0.51	0.98	0.9	1.12	0.83	0.96	0.82	0.91	0.85	0.75	0.84	0.8	0.9	0.96	0.77	0.72	0.64	0.66	1	0.66	0.7	0.99	0.9	0.73	0.85	0.99	1.03	0.91	1.08	0.81	0.91	0.94	1.07	1.15	0.93	1.12	0.92	1.01	1.04	0.91	0.86	1.04	0.85	0.81	0.94	0.81	1.02	0.93	0.86	1	1.08	1.07	0.93	0.93	1.16	0.86	0.99	1	1.09	0.91	0.99	1.04	0.9	0.93	0.99	0.92	1
50444	A_14_P121712	9	MELK	3.7391918	1.1681468	1.1	1.03	1.01	1.06	1.09	1.23	1.08	1.16	0.63	1.04	1.09	1.29	1.14	1.08	1.1	1.2	1.27	0.78	0.99	0.9	1.15	1.04	1.05	1.11	0.72	0.8	1.32	1.09	1.11	1.25	1.22	1.13	1.1	1.19	1.1	1.21	1.29	1.35	1.35	1.23	1.29	1.19	1.16	1.19	1.16	1.26	1.14	1.24	1.2	1.14	1.24	1.2	1.07	1.16	1.09	1.22	1.16	1.13	1.18	1.07	1.09	1.05	1.22	1.21	1.13	1.23	1.22	1.18	1.21	1.26	1.35	1.35	1.16	1.19	1.02
50407	A_16_P02094933	9	chr9:35766650-35766709	3.7419083	1.1384182	1.04	1.01	1.01	0.95	1	1.1	1.07	1.04	0.66	1.11	0.99	1.01	1.14	1.06	0.98	1.09	1.04	0.7	0.97	0.73	0.94	0.9	0.94	0.96	0.64	0.74	1.02	0.89	1.01	1.03	1.01	0.82	1	0.99	0.95	0.98	0.96	1.12	0.96	0.93	1.05	0.96	0.93	0.99	1	0.96	1.06	0.99	1.01	1.06	1.08	1.12	0.98	1.07	1.06	0.94	0.96	1	1.11	1.01	0.88	0.96	1.08	0.87	0.99	1.03	0.98	0.97	0.96	1.03	0.98	0.91	0.96	0.95	0.96
50369	A_16_P18608406	9	chr9:35125082-35125141	3.747465	1.1471182	1.09	1.03	1.16	1.05	1.01	1.14	1.18	1.07	0.69	1.1	1.02	1.28	1.01	1.03	1.03	1	1	0.73	1.05	0.81	1.17	1.08	1	1.11	0.78	0.83	1.2	0.86	1.08	1.21	1.2	1.14	1.2	1.22	1.17	1.13	1.27	1.14	1.1	1.23	1.23	1.17	1.16	1.17	1.2	1.21	1.2	1.16	1.18	1.2	1.17	1.22	1.14	1.02	1.09	1.14	1.21	1.16	1.11	1.2	1.18	1.01	1.19	1.14	1.07	1.12	1.17	1.09	1.12	1.34	1.18	1.21	1.11	1.18	0.95
49541	A_16_P02054419	9	JMJD2C	3.7518332	1.1545542	0.98	0.88	1.01	0.93	1.05	1.08	1.05	1.09	0.64	1.15	0.92	1.27	1.15	1.14	1.12	0.92	1.02	0.95	1	0.79	1.12	1.06	1.03	0.98	0.75	0.74	1.1	0.96	0.72	1.15	1.18	1.02	1.06	0.99	0.94	1.01	0.96	1	1.01	1.04	1.12	1.05	1.04	1.04	1.09	1.15	1.04	1.18	1.11	1.04	1.15	1.03	1.07	0.8	0.96	1.11	1.21	0.94	1.17	1.08	1.1	1.02	1.09	1.1	1.17	1.04	1.2	1.04	1.09	0.99	0.99	0.99	1.03	1.02	0.68
50324	A_14_P132242	9	DNAI1	3.7537842	1.1563907	0.96	0.93	1.06	1.03	0.99	1.09	0.93	1.01	0.65	1.02	0.93	0.86	0.91	1.05	1	0.89	0.88	0.7	0.9	0.71	0.91	1.25	0.94	0.91	0.59	0.62	0.86	0.68	0.85	0.92	0.95	0.93	0.98	1.03	1.09	1.1	1.13	0.94	0.92	0.97	0.9	1.09	1.06	0.92	0.99	0.94	1.02	0.88	0.96	1.02	1.09	0.97	0.99	1.14	1.05	0.99	0.93	1.04	1.03	0.97	0.99	0.9	0.87	1	1	1.04	0.93	0.91	0.85	1.07	1.07	1.07	0.95	0.98	0.92
40865	A_16_P01709605	7	ABCA13	3.7557883	1.1812084	0.96	0.98	1.08	1.01	0.95	1.15	1.23	1.06	0.6	0.77	1.03	1.04	1.03	1.05	1.06	1.13	1.06	0.51	1.03	0.68	1.06	0.84	1.08	1.13	0.74	0.76	1.13	0.93	0.71	0.83	0.93	1.08	0.94	1.02	0.96	1.02	0.98	0.58	0.87	0.94	0.95	1.06	1.04	1.01	1.06	1.07	0.95	0.94	1.02	0.95	0.89	0.91	1.16	0.8	0.98	1.02	0.98	0.97	1.07	0.78	1.06	0.98	0.73	1.04	1.02	1	0.81	0.86	0.81	0.9	1.02	1.02	1.09	1.13	1.08
49938	A_16_P18575563	9	KIAA1797	3.7596653	1.2018887	1.05	0.95	0.93	0.87	1.03	1.06	0.97	1.03	0.16	0.98	0.99	0.95	0.98	0.98	1.02	1.11	1.16	0.73	1	0.75	0.93	0.98	0.94	1.01	0.63	0.73	1.14	0.74	0.63	0.97	0.87	0.93	1.08	0.88	0.87	0.87	0.89	1.01	1.02	0.87	0.94	1	0.96	1.05	0.88	0.98	0.95	0.98	1.03	0.95	0.93	0.94	0.92	0.94	0.92	0.85	0.96	0.89	1.06	0.87	0.96	0.92	0.94	0.94	1.04	1.02	0.92	0.97	0.89	0.95	1.01	0.97	0.91	0.94	0.56
50259	A_14_P119243	9	B4GALT1	3.7654696	1.150331	0.93	1.06	0.99	1.13	0.97	1.15	1.03	1.06	0.62	1.06	0.97	1.17	1	1.08	0.9	0.97	0.97	0.63	1.04	0.74	1.02	1.01	1.01	1.13	0.77	0.81	1.11	0.83	0.98	1.09	1.2	1.05	1.1	1.17	0.96	1.17	1.23	1.13	1.12	1.17	1.14	1.22	1.12	1.13	1.16	1.16	1.21	1.08	1.01	1.21	1.19	1.27	0.98	1.14	1.13	1.1	1.04	1.05	1.09	1.1	1	0.99	1.23	1.18	1.09	1.11	1.08	1.18	1.08	1.22	1.18	1.16	1.12	1.11	0.93
50298	A_16_P18605926	9	UBAP2	3.7685754	1.1619745	0.95	1.02	1.01	1.01	1	1.09	0.97	1	0.55	0.98	0.95	0.86	0.97	1.05	1.09	1.05	1.07	0.69	1.12	0.78	0.98	0.99	0.92	0.95	0.54	0.62	0.96	0.72	0.88	0.99	1.04	0.91	0.92	1.15	1.07	1.18	1.16	1.04	1.02	1.16	1.02	1.03	1.02	1.03	1.03	1.06	0.99	0.94	1.05	0.99	1.07	1.06	1.04	1.18	1.1	0.92	0.99	1.11	1.09	1.09	0.94	0.87	0.97	1.01	0.92	0.98	1	1.06	0.99	1.12	1	1.11	0.92	0.99	0.83
40917	A_16_P01711522	7	chr7:50142110-50142169	3.769708	1.1505078	1.02	1.01	1.12	1.03	0.99	1.18	1.1	0.96	0.61	1.08	1.02	1.03	0.95	1	0.96	0.84	0.94	0.64	0.89	0.73	1.05	1.1	0.99	1.09	0.76	0.83	1.13	0.73	0.96	0.91	1.08	1.11	1.01	0.93	0.94	1.02	0.92	0.93	0.98	0.98	0.97	1.13	0.97	1.02	1.09	1.07	1.09	1.04	0.97	1.09	1.03	0.94	1.11	0.97	1.01	1.07	1.03	1.09	1.01	1	1.04	1.02	1.03	1.03	1.06	1	0.96	0.99	1	0.98	0.96	0.94	0.99	1.12	0.99
40417	A_14_P123967	7	EEPD1	3.770853	1.1536573	0.91	1.02	1	1	1.05	1.02	1.01	0.93	0.56	1.02	0.94	0.93	0.97	1.05	1.03	0.94	0.99	0.54	0.95	0.66	0.94	0.99	0.92	0.91	0.6	0.63	0.98	0.95	0.94	0.88	0.85	0.86	0.92	1.01	0.99	0.97	0.91	0.94	0.95	0.91	0.92	0.98	1	0.91	1.03	0.98	0.92	0.96	0.97	0.92	1	1.01	1.02	1.09	1.04	0.92	0.96	0.94	0.98	0.97	0.87	0.99	0.89	0.87	1.04	0.93	0.89	0.94	0.97	0.96	0.91	0.94	0.89	0.89	0.89
39215	A_14_P118610	7	GRIFIN	3.7761407	1.1540489	0.93	1.05	1.07	1.03	1.13	1.16	1.12	1.07	0.67	1.11	0.91	1.16	0.95	1.02	1.38	1.06	1.04	1	1.07	0.82	1.01	1.04	0.95	1.02	0.73	0.73	1.09	0.86	1	1.12	1.07	0.99	0.98	1.1	1.04	0.98	1.17	1.08	1.07	1.18	1.15	1.05	1.04	1.08	1.03	1.08	1.2	1.02	1.08	1.2	1.01	1.11	1.15	1.09	1.13	0.97	1	1.18	1.05	1.08	0.96	0.97	0.99	1.07	1.06	1.09	1.09	1.04	1.07	1.1	1.18	1.1	0.98	1.04	0.86
49428	A_16_P18536720	9	chr9:4701116-4701175	3.7772236	1.1405824	0.99	0.97	1.06	0.97	0.98	1.08	0.99	1.01	0.6	1.03	0.96	1	0.93	0.94	0.97	1.01	0.95	0.97	1.03	0.74	1.02	1.01	0.89	1.05	0.68	0.76	1.09	0.82	0.56	0.96	0.94	0.93	0.97	0.98	0.89	1	0.91	0.9	0.87	0.95	0.94	1.07	1.06	1.01	1.06	1.01	0.97	0.91	1.03	0.97	1.03	1.06	1.02	1.06	1.04	0.98	1.06	0.96	1.06	0.98	0.96	0.99	0.98	0.96	1.03	0.97	0.98	1.08	0.97	1.02	1.03	0.91	1.04	1.02	0.53
40305	A_16_P17900529	7	chr7:33015457-33015516	3.7790852	1.1448723	1.07	1.05	1.06	1.1	1.07	1.11	1.07	1.01	0.61	1.06	1.02	1.22	1.07	1.15	1.04	1.07	0.95	0.73	1.06	0.8	1.07	1.11	1.05	1.07	0.75	0.77	1.02	0.96	0.97	1.12	1.08	1.17	1.09	1.08	1.07	1.3	1.16	1.15	1.05	1.1	1.15	1.1	1.1	1.19	1.11	1.2	1.16	1.11	1.05	1.16	1.14	1.14	1.17	1.02	1.11	1.1	1.01	1.11	1.05	1.07	1.1	0.99	1.07	1.13	1.04	1.02	1.03	1.05	1.13	1.14	1.1	1.13	1.13	1.09	0.98
50427	A_16_P18610731	9	RECK	3.779483	1.1494642	1	1.1	1.04	1.13	1.01	1.06	0.96	1.01	0.65	1.02	1.02	1.03	0.97	1.02	1.04	0.96	0.95	0.64	0.97	0.73	1.06	1.08	1.11	1.02	0.67	0.69	1.04	0.78	0.92	1.05	1.07	1.05	1	1.12	1.13	1.17	1.17	1.09	1.01	1.07	1.07	0.98	1.05	1.07	1.01	1.16	1	0.94	1.03	1	1.18	1.17	1.12	1.23	1.1	1.08	0.98	1.06	1.02	1.11	1.08	1.08	1.02	1.04	0.94	0.95	1.05	1.09	0.98	1.11	1.14	1.21	1.11	1.03	1
39486	A_16_P37920249	7	NXPH1	3.7806435	1.134098	1.03	1.02	1.05	1.09	1	1.03	1.01	0.96	0.6	0.85	0.93	0.91	0.96	1.01	1.01	0.93	0.96	0.83	0.94	0.77	1.08	1.14	1.04	1	0.61	0.79	1.01	0.8	0.9	0.91	0.97	1.07	1.05	1.01	1.05	0.92	0.84	0.97	0.92	1.04	0.97	0.99	1.02	1.02	1.03	0.95	1.01	0.97	0.97	1.01	0.92	0.93	1.06	0.81	1.04	1.01	1.03	1.03	0.99	1.01	1.06	0.99	1.06	1.01	1.03	1	0.86	1.04	1.02	0.89	0.97	0.85	1.02	1	1.2
50253	A_14_P137305	9	SMU1	3.7824874	1.1336731	0.83	0.99	1.01	0.94	0.94	0.99	0.94	0.98	0.58	0.96	0.97	0.93	0.95	0.96	0.98	0.86	0.92	0.63	0.92	0.63	0.91	0.96	0.86	0.94	0.58	0.65	0.95	0.88	0.88	1.01	0.95	0.88	0.87	0.97	1.1	0.97	1.05	0.85	0.84	0.98	1.05	0.94	1.04	1.02	1.05	0.96	1.03	0.93	0.97	1.03	0.97	0.95	1.03	1.09	1.08	0.92	0.91	1.06	1.08	1.02	0.95	0.9	0.96	1	1.07	1.05	0.97	0.92	1.14	1.03	1.01	1.07	0.96	0.92	0.92
49492	A_16_P18539122	9	KIAA2026	3.7832408	1.144102	0.95	1.04	1.01	1	0.97	1.04	1.04	1	0.61	0.97	0.96	1.01	0.98	0.86	1.06	0.89	0.94	0.94	0.99	0.69	1.01	0.99	0.97	1.07	0.69	0.71	1.02	0.8	0.58	1.01	1	0.98	0.9	1.04	0.99	0.98	0.99	0.97	0.93	0.98	0.99	1	0.98	0.96	1.09	1.03	1.04	1.06	0.98	1.04	1.08	0.98	1.02	1.01	0.98	1.02	0.97	1.07	1.11	0.98	1.02	1.04	1.09	1.04	1.03	1.01	1.04	0.94	1.02	1.02	0.99	0.97	0.96	1.03	0.57
39893	A_14_P114527	7	TOMM7	3.78416	1.1341553	0.93	0.95	0.92	0.9	0.98	0.95	0.99	0.92	0.58	0.95	0.98	0.85	1.01	0.94	0.96	0.8	0.97	0.89	0.84	0.7	0.97	0.93	0.86	0.98	0.59	0.59	0.99	0.69	0.84	0.88	0.9	0.93	0.91	0.96	0.97	0.96	0.95	0.9	0.98	0.94	0.93	0.98	0.89	0.93	1.03	0.94	0.94	0.95	0.98	0.94	0.93	0.96	0.95	1.02	1	0.93	0.89	0.95	0.95	0.95	0.9	0.83	0.99	0.9	0.95	0.92	1	0.96	0.94	0.99	0.88	0.9	0.95	0.91	0.92
49973	A_14_P109107	9	IFNA8	3.7854912	1.2039033	0.95	1.03	0.98	0.99	0.98	0.97	0.95	0.91	0.27	0.9	0.95	0.91	0.97	0.93	0.94	1.06	1.02	0.39	1.08	0.75	0.98	1.12	0.96	0.89	0.56	0.69	0.98	0.6	0.65	0.9	0.93	0.99	0.9	1.05	0.85	0.97	0.79	0.9	0.88	0.87	0.92	0.97	0.9	1	0.9	0.9	0.94	0.94	0.93	0.94	0.85	0.87	0.85	0.84	0.9	0.94	0.92	0.91	0.95	0.95	1.08	0.93	1.01	0.94	0.88	0.96	0.85	0.86	0.98	0.88	0.93	0.88	0.98	0.94	0.66
49641	A_16_P18550900	9	PTPRD	3.7882638	1.139299	0.97	0.99	0.99	1.05	1.01	0.93	0.96	0.93	0.58	0.99	1.01	0.95	1.01	0.94	0.94	0.93	0.95	0.9	0.91	0.7	0.97	0.94	0.9	0.95	0.6	0.65	0.96	0.85	0.57	0.89	0.85	0.88	0.91	0.9	1.01	0.88	0.9	0.85	0.83	0.89	0.87	0.87	0.92	0.93	1	0.85	0.94	0.93	0.92	0.94	0.87	0.87	0.95	0.92	0.87	0.92	0.92	0.96	0.95	0.94	0.92	1.03	0.91	0.93	0.96	0.96	0.92	0.91	0.98	0.92	0.85	0.81	0.93	0.88	0.62
40901	A_16_P17940668	7	VWC2	3.7888749	1.1449956	0.89	1.09	1	0.98	0.96	1.04	0.93	0.93	0.58	1.02	1.01	0.91	0.92	1.05	0.98	0.98	0.92	0.6	0.95	0.7	0.96	0.97	0.95	0.94	0.6	0.66	0.96	0.75	0.87	0.84	0.94	0.88	0.98	0.95	0.9	0.9	0.86	0.88	0.92	0.9	0.86	0.88	0.89	0.9	0.96	0.89	0.92	0.98	0.91	0.92	0.79	0.84	0.96	0.82	0.93	0.87	0.92	0.93	0.92	0.98	0.89	0.92	0.8	0.91	0.87	0.91	0.87	0.92	0.9	0.81	0.85	0.8	0.94	0.91	0.98
49926	A_16_P38672276	9	MLLT3	3.7893093	1.1622536	0.96	0.95	1.07	1.08	0.99	1.05	0.98	0.99	0.57	0.95	1.07	1.04	0.96	0.96	1.08	1.14	1.06	0.72	1.04	0.77	1.06	1.02	1.07	1	0.7	0.74	1.02	0.6	0.68	1.02	1.14	1.05	1.01	0.88	0.93	0.94	0.9	0.98	0.91	1.02	0.99	1.03	0.97	1.08	1	0.97	1.07	1.04	1.05	1.07	1.03	0.93	1	1.01	1.02	1.13	1.03	1.06	1.11	1.08	1.02	0.99	1.09	1.07	1.07	1.01	1.16	1.05	1.09	1.02	0.96	1	0.97	1.07	0.65
50349	A_16_P18607756	9	chr9:34806766-34806825	3.794062	1.1453078	1.01	0.97	1.06	0.99	0.99	0.96	1.03	1.06	0.56	0.98	0.96	1.1	1.01	1	1.06	0.92	0.96	0.64	0.9	0.7	0.9	0.9	0.97	1.01	0.66	0.67	0.96	0.8	1	0.92	0.97	0.93	1.03	0.98	0.99	0.99	1.05	0.92	0.97	0.98	0.95	0.97	0.94	0.97	1.02	0.98	0.98	0.96	0.96	0.98	0.99	1.02	0.94	0.97	1.01	0.99	0.99	0.93	0.97	0.96	0.96	0.92	0.98	0.99	0.96	0.94	0.94	0.92	0.97	0.99	1	0.98	0.91	0.98	0.92
50527	A_16_P02098799	9	chr9:38471288-38471347	3.7945678	1.126778	0.99	1	1.01	1.01	0.95	1.04	1	1.03	0.63	1.02	0.95	0.98	1.05	0.97	0.98	1.08	1	0.77	1.07	0.84	1.03	0.99	0.89	1.09	0.72	0.71	1.04	0.78	1.01	1.1	1.08	1.06	1.04	1.09	0.81	1.02	1	1.09	1.01	1	1.03	1.09	0.98	1.05	1.08	0.93	1.02	0.99	0.99	1.02	0.98	1.03	0.98	1.02	1.07	1.05	1.06	1.01	0.98	0.95	1.03	1.01	0.96	0.97	0.98	1.01	1.02	1.03	0.96	1.02	1.05	1	1.09	1.14	0.98
49962	A_16_P02075404	9	IFNA7	3.7945743	1.231267	0.99	0.99	0.92	0.96	1.01	1.01	0.96	1.05	0.14	1.11	1.04	1.08	0.98	1.03	1.05	1	1.06	0.32	1.05	0.75	1	1.03	1.05	1.06	0.62	0.71	1.11	0.6	0.68	1.05	1.1	1	1.08	1.01	0.92	0.92	1	1.06	1.04	0.97	1.04	0.98	1	1	1	1.14	0.96	1.07	0.95	0.96	0.93	0.96	0.95	0.85	0.92	1.03	1.12	0.96	1.03	1.05	1.05	1.05	0.98	0.95	1.03	1	0.99	0.88	0.91	0.92	0.93	0.95	1	1	0.65
50026	A_16_P18580857	9	chr9:23122133-23122191	3.7952406	1.1680311	1.06	0.93	1.04	1	0.98	0.9	1.07	1.24	0.58	1.06	1.05	1.16	1.04	1.01	1.07	0.91	1.05	0.72	0.93	0.66	1.06	0.91	1	1.06	0.72	0.76	0.98	0.91	0.6	0.95	1.04	0.83	0.98	1.01	0.89	0.96	0.85	0.85	1	0.91	0.95	0.98	1.04	0.88	1.06	0.92	1.02	0.97	1.04	1.02	0.82	0.88	1.12	0.89	0.93	0.94	1.01	0.99	0.95	0.87	0.9	1.03	1.01	0.91	0.99	0.93	0.97	0.9	0.97	0.78	0.79	0.76	1.01	0.94	0.54
50039	A_16_P38679859	9	ELAVL2	3.7974854	1.1567014	1.03	0.96	1.06	1	1.09	1.03	1.05	1.1	0.65	1.05	1.06	0.99	1.02	0.99	1.04	0.98	0.97	0.7	1.06	0.69	1.03	1.1	1.1	1.1	0.64	0.71	1.08	0.78	0.74	1.09	1.05	1.07	1.09	0.93	0.98	0.95	0.95	0.99	0.96	0.99	1.03	0.95	0.96	0.96	0.93	0.95	1.04	1.1	1.03	1.04	0.91	0.87	1.01	0.92	0.89	1.01	1.09	1.01	0.99	1	1.07	0.97	1.08	1	0.99	1.02	1.01	0.97	1.01	0.93	0.95	0.89	1.15	1.02	0.68
50090	A_16_P18589604	9	chr9:26890887-26890946	3.797621	1.1492631	0.94	0.97	0.9	0.89	1	0.99	1	0.96	0.58	0.99	0.95	1.05	1	0.95	0.99	0.96	1.02	0.61	0.95	0.65	0.94	0.99	0.86	1.01	0.6	0.58	0.85	0.95	0.91	0.89	0.94	0.93	0.83	0.87	0.93	0.99	0.86	1.01	0.93	0.94	0.96	0.95	0.9	0.96	0.95	0.91	1.02	0.94	0.92	1.02	0.97	0.93	0.95	0.98	0.97	0.95	0.91	0.96	0.87	0.94	0.95	0.88	0.91	0.93	0.94	0.9	0.98	1.01	1	0.89	0.89	0.86	0.96	0.96	0.95
40772	A_16_P17930730	7	chr7:45369161-45369220	3.8092697	1.1546892	1	1.03	0.96	0.97	0.94	1.02	1.05	0.98	0.53	1.05	0.91	0.98	1.05	1.06	0.99	0.98	1.04	0.66	0.98	0.66	0.85	0.89	0.88	0.96	0.55	0.65	0.95	0.94	0.92	0.99	0.9	0.8	0.88	0.95	0.89	0.95	0.8	0.88	0.81	0.91	1.02	1.04	0.91	0.89	0.93	0.87	0.96	0.96	1	0.96	0.92	0.94	0.99	0.88	1.05	0.78	0.85	0.96	0.93	0.9	0.91	0.91	0.9	0.9	0.86	0.83	0.92	0.92	0.97	0.87	0.93	0.87	0.88	0.92	0.84
10944	A_16_P35767592	2	chr2:89145587-89145646	3.8093872	1.1929884	0.87	1.05	0.8	0.94	1.02	0.97	1.08	1.02	0.74	1.02	1.01	0.81	1.03	1.02	1.08	1.07	1.03	0.66	0.79	0.83	0.97	1.02	0.28	1.01	1	0.51	0.89	0.9	0.6	0.72	1.09	0.94	0.91	0.97	1.01	0.98	1.04	1	0.94	0.92	0.93	0.9	0.93	1.01	1	0.92	1.02	1.01	0.98	1.02	0.92	0.93	0.98	0.98	0.96	0.97	1	0.88	0.95	0.79	0.96	0.77	0.99	0.93	0.79	0.98	0.95	1	0.89	0.88	0.97	0.93	0.97	0.99	0.55
40580	A_16_P01698092	7	CDC2L5	3.8157086	1.1435642	0.91	1	1.01	0.92	1.02	1.03	1.04	0.98	0.57	0.96	1	0.91	1.03	1.03	1.04	0.97	0.96	0.62	0.9	0.68	1.05	0.94	0.95	1.02	0.66	0.68	0.95	0.94	0.92	1	1.02	0.95	0.93	1.1	1.16	1.07	1.04	0.92	0.93	0.98	1.07	1.02	1.03	1.07	1.04	1.04	1.06	0.98	0.97	1.06	1.08	1.08	1	1.09	1.06	1.02	0.98	1.02	0.98	1.1	0.95	1.01	1.03	1.07	1.03	0.97	0.96	1.03	1	0.99	1.1	1.04	0.93	0.98	0.96
39378	A_14_P135091	7	EIF2AK1	3.821864	1.1634067	0.92	1.05	1.04	0.9	1.14	1.06	1.07	1.03	0.55	0.99	1	0.93	1.02	1.02	1.15	0.99	1.02	0.95	1.03	0.74	1.07	1.05	0.99	1.03	0.58	0.69	1.14	0.9	0.72	1.1	1.07	1.08	1.04	1.24	1.24	1.21	1.28	1.01	0.86	1.23	1.14	0.91	1.14	1.06	1.27	1.11	0.99	1	1.05	0.99	1.27	1.33	1.11	1.27	1.14	1.14	1.05	1.19	1.1	1.36	1.18	1.02	1.03	1.24	1.09	1.21	1.09	1.1	0.99	1.42	1.43	1.22	1.23	1.11	1.06
50005	A_16_P18578677	9	chr9:22076798-22076857	3.8230686	1.2159721	0.96	1	0.96	1.04	1.05	1.02	0.88	0.92	0.17	0.95	1.02	1.01	0.84	0.92	0.88	0.91	1.01	0.38	0.96	0.66	0.92	0.99	0.96	1.05	0.64	0.63	0.96	0.56	0.62	0.86	0.94	0.82	0.81	0.92	0.9	0.99	0.87	0.85	0.97	0.97	0.9	0.95	0.98	0.96	0.95	0.94	0.86	0.97	1.02	0.86	0.87	0.91	0.98	1.01	0.85	0.87	0.88	0.95	0.9	1.01	0.91	0.93	0.98	0.86	1.01	0.96	0.88	0.9	0.97	0.88	0.91	0.94	0.87	0.89	0.56
40332	A_14_P126605	7	BBS9	3.8237374	1.1361787	1.07	0.94	0.99	0.92	1.03	0.91	0.95	0.95	0.58	0.93	0.98	0.99	0.98	1	0.97	1.02	0.99	0.7	0.94	0.75	0.95	1.03	0.89	0.9	0.59	0.62	0.99	0.8	0.94	0.82	0.85	0.89	0.98	0.94	0.96	0.87	0.91	0.89	0.92	0.9	0.85	0.85	0.89	0.88	0.88	0.9	0.87	0.92	0.94	0.87	0.86	0.86	0.92	0.92	0.91	0.88	0.85	0.88	0.92	0.92	0.98	0.96	0.95	0.85	0.87	0.9	0.89	0.87	0.94	0.83	0.85	0.84	0.86	0.88	0.94
50322	A_16_P02093156	9	C9orf25	3.826648	1.1492705	1	1.02	1.03	1.1	0.95	1	1.02	1.06	0.6	1.03	0.98	1.07	1	1.02	1.03	1.06	1.07	0.71	1.04	0.71	0.99	0.96	0.99	1.02	0.64	0.68	1.1	0.83	1.02	1	0.95	0.96	0.97	1.05	1.08	1.06	1.1	1.12	1.11	0.99	1.03	1.07	1.04	1	1.01	1.05	1.03	1.02	1.08	1.03	1.13	1.05	1.04	1.09	1.02	0.91	1.01	0.96	1.02	1	0.93	1.02	1.07	1.05	0.92	0.94	0.97	1.03	1	1.17	1.1	1.1	1.02	0.97	1.06
50004	A_16_P18578532	9	chr9:22026446-22026505	3.8272097	1.2478218	1	1.02	1.01	1.06	0.96	1.13	1.07	1.04	0.16	1.02	1.08	1.31	1.11	1.06	1.04	0.92	0.99	0.35	1.03	0.75	1.15	1.03	1.08	1.18	0.79	0.69	1.08	0.65	0.7	1.11	1.1	1.13	0.98	1.07	0.97	0.98	1.04	0.9	1	1.17	1.02	0.99	1	0.98	1.02	1.07	1.1	1.05	1.03	1.1	1.01	1.03	1.08	0.97	0.96	1	1.1	1.05	0.99	1.08	1.08	1.16	1	1.09	1.03	1.08	1.1	0.91	1.08	0.93	0.96	0.97	1.1	1.04	0.66
50450	A_14_P120896	9	chr9:36739801-36739860	3.8276083	1.1327505	1.1	0.98	1	1.09	1.05	1.19	1.06	1.03	0.69	1.09	1.04	1.14	1.15	1.12	1.01	1.04	1.17	0.82	1.04	0.83	1.01	0.99	1.03	1.15	0.76	0.84	1.12	0.95	0.98	1.27	1.19	1.13	1.15	1.17	1.06	1.03	1.19	1.01	1.03	1.11	1.27	1.05	1.19	1.08	1.21	1.14	1.01	1.06	1.1	1.01	1.09	1.2	1.08	1.12	1.17	1.02	1.09	1.14	1.19	1.15	1.09	1.05	1.14	1.07	1.16	1.2	1.15	1.14	1.23	1.23	1.26	1.18	1.02	1.08	1.08
40827	A_16_P01708313	7	TNS3	3.8320277	1.154195	1.1	1.12	1.08	1.07	0.99	1.15	1.16	1.03	0.68	0.99	1.06	1.25	1.02	1.07	1.06	1.02	0.99	0.71	1	0.84	1.25	1.05	1.1	1.09	0.78	0.78	1.02	0.79	0.98	1.09	1.09	1.13	1.08	1.09	1.23	1.09	1.14	1.06	1.07	1.2	1.17	1.2	1.08	1.13	1.13	1.07	1.13	1.09	1.01	1.13	1.14	1.12	1.07	1.07	1.08	1.16	1.14	1.04	1.07	1.12	1.02	1.03	1.2	1.16	1.08	1.04	1.05	1.1	1.15	1.14	1.12	1.01	1.1	1.06	1.07
50446	A_14_P139424	9	MELK	3.832975	1.175661	1.02	1.04	1.07	1.12	1.14	1.19	1.06	1.05	0.62	1.18	1.03	1.46	1.06	1.11	1.04	1.02	1.07	0.77	1.05	0.83	1.16	1.1	1.06	1.15	0.74	0.72	1.12	0.93	1.05	1.33	1.25	1.08	1.19	1.35	1.05	1.2	1.27	1.32	1.2	1.22	1.21	1.32	1.17	1.2	1.13	1.13	1.28	1.12	1.27	1.28	1.19	1.37	1.18	1.22	1.16	1.24	1.11	1.3	1.2	1.22	1.15	1.12	1.19	1.2	1.2	1.25	1.2	1.3	1.28	1.32	1.29	1.33	1.22	1.19	1.2
50282	A_16_P02092319	9	chr9:33636818-33636877	3.834118	1.1373297	0.86	0.99	1.02	1.06	0.96	1.03	1.01	0.98	0.58	1.02	0.97	0.99	1	1.07	0.93	1.01	0.96	0.74	0.95	0.8	0.95	0.91	1	1.02	0.64	0.64	1.08	0.85	0.88	0.98	0.92	0.91	0.95	1	1.03	1.11	1.08	1.06	1	0.87	0.99	0.97	0.98	0.95	1	0.95	1.01	0.97	0.97	1.01	1.06	0.97	1.05	1.12	1.08	0.98	0.92	0.98	0.94	1.01	0.9	0.98	0.95	1.03	0.97	0.95	0.97	0.98	1	1.04	1.11	1.05	0.98	0.99	0.94
40309	A_16_P01688128	7	RP9	3.8352337	1.1517104	0.99	0.99	0.95	0.96	0.98	1.01	0.98	1.04	0.6	0.99	1	0.94	1	0.99	1.05	1.03	0.97	0.64	0.95	0.74	0.98	0.97	0.91	1.02	0.54	0.58	0.94	0.81	1	0.92	0.93	0.89	0.97	0.95	0.96	0.94	1.01	0.95	0.98	1	1.04	1.01	0.95	0.97	1.01	1.11	1.01	1.07	1.04	1.01	0.97	1.01	1.08	0.98	1.02	0.98	0.98	0.94	1.02	0.97	0.87	0.98	0.94	0.92	1.07	0.88	1	1.08	0.96	0.96	1.01	0.89	0.88	0.93	0.91
40205	A_14_P123526	7	chr7:30556739-30556798	3.8352735	1.1457707	0.97	0.98	0.96	0.99	0.95	0.97	0.98	0.95	0.58	0.97	0.95	0.9	0.94	1.01	0.96	1.14	1.05	0.92	0.85	0.64	0.91	0.96	0.96	0.94	0.58	0.67	1.06	0.72	0.91	1.01	0.95	0.92	0.99	0.99	0.87	0.84	0.78	0.99	0.93	0.86	0.98	1.01	0.85	0.96	1.01	0.89	0.95	0.83	1.01	0.95	0.89	0.96	1.02	1.02	0.93	0.86	0.86	1.04	0.99	0.94	0.94	0.98	0.99	0.86	0.98	1	0.8	0.9	0.84	0.84	0.9	0.81	0.95	0.82	0.98
49963	A_16_P18576697	9	chr9:21208548-21208606	3.835492	1.2270746	0.9	1.03	0.88	0.86	1.03	0.95	0.88	0.92	0.23	1.05	0.94	0.89	0.97	0.97	1.16	0.96	0.99	0.48	0.94	0.73	0.9	0.85	0.89	0.96	0.65	0.62	1.4	0.7	0.61	1.05	1.15	0.92	0.94	0.93	0.9	0.93	0.88	0.79	0.87	0.87	1.22	0.95	0.91	0.91	0.95	1.31	0.83	0.97	0.88	0.83	0.82	0.83	0.98	0.81	0.94	0.96	1.12	0.85	0.97	1.21	0.99	0.94	0.94	0.91	1.23	1.12	1	0.86	1	0.74	0.85	0.82	0.93	0.85	0.69
40754	A_14_P200213	7	H2AFV	3.8390765	1.157403	0.94	1.14	1.03	0.99	0.95	1.06	0.99	1.01	0.63	0.99	0.99	0.84	1.19	1.15	0.94	0.94	1.01	0.69	0.9	0.75	1	1.01	0.96	0.92	0.6	0.65	0.95	0.89	0.85	0.95	1.06	0.98	0.93	1.08	1.1	1.15	1.06	0.97	0.82	1.11	0.99	1.11	1	1.06	1.09	0.96	1.04	1	1.07	1.04	1.08	1.15	1.17	1.33	1.09	0.98	1.02	1.17	1.06	1.06	0.96	0.93	1.11	1.05	0.97	1.11	0.94	1.09	1.15	1.15	1.07	1.07	1.07	1	0.88
40909	A_16_P38022765	7	ZPBP	3.8397593	1.1398659	0.88	0.93	1.04	1.05	0.96	0.99	0.97	0.89	0.61	0.97	0.91	0.94	0.93	0.92	0.96	0.83	0.94	0.64	0.94	0.66	1.03	0.95	0.95	1.07	0.62	0.72	1.1	0.82	0.86	0.95	0.94	0.93	0.94	0.98	0.97	1.01	0.94	1	0.95	0.91	0.85	0.94	0.91	0.93	1.03	0.95	1	0.9	0.86	1	0.89	0.85	1.02	0.94	1.01	0.91	0.95	1	0.93	0.99	1.02	0.89	0.93	0.92	0.96	0.99	0.95	0.99	0.93	0.84	0.84	0.84	0.86	0.97	0.91
50261	A_16_P38701836	9	chr9:33227011-33227070	3.8429034	1.1491055	1.02	1.01	1.05	1.12	0.97	1.07	0.98	1	0.63	1.02	0.95	1.12	0.99	1.06	0.95	0.99	1.01	0.68	1.05	0.75	1.01	0.98	0.93	0.96	0.63	0.68	0.96	0.71	1.02	0.96	1.12	1.07	1.06	1.04	0.99	1.16	1.04	1.16	1.08	1.13	1.08	1.03	1.02	0.95	1.01	0.93	0.99	0.95	1.04	0.99	1.06	1	0.96	1.1	1.06	1.02	0.98	1.07	1.01	1.01	0.96	0.95	1.1	1.06	1	1	0.99	1.02	0.98	1.04	1.04	1.11	1.07	1.01	0.96
50230	A_14_P136455	9	DDX58	3.8445835	1.1428112	0.96	1.07	0.98	1.01	0.95	0.98	1	0.97	0.62	1.01	0.95	0.99	1.05	0.99	1	0.91	1.05	0.68	0.99	0.66	0.93	0.98	0.89	0.99	0.6	0.65	0.99	0.99	0.88	0.91	0.99	0.89	1.01	1	0.97	0.93	1.06	0.94	0.99	0.99	1.05	1	0.98	0.97	0.99	0.92	1.07	0.91	1.01	1.07	0.95	0.91	1.04	0.97	0.96	0.92	1	1	0.97	0.95	0.91	0.94	1.07	0.95	1.02	0.96	1	1.03	0.9	0.99	0.98	0.8	0.98	0.91	0.95
49951	A_16_P02075208	9	PTPLAD2	3.8493059	1.218711	0.94	0.93	1.07	1.04	0.95	1.05	1.04	0.96	0.17	1.03	1.03	1.05	0.97	1.03	0.96	0.93	0.87	0.62	0.9	0.78	1.17	1.1	1.05	1.14	0.7	0.71	1.01	0.52	0.61	1.03	1.03	1	0.96	1.08	1.05	1.07	0.98	1	0.96	1.03	1	0.99	0.95	1.04	0.98	0.92	0.99	1	0.99	0.99	1.01	1.04	1.06	0.98	1.05	1.13	1.05	1	1	1.05	1.1	1.02	1.08	0.97	1.1	1.1	0.94	0.99	1.05	0.91	0.93	1.01	1.01	1.03	0.62
49373	A_16_P38629769	9	RFX3	3.8502681	1.1491561	1	1	1.01	0.95	0.98	0.97	0.95	1	0.61	0.96	0.92	0.98	1.06	0.99	0.99	0.95	0.95	0.94	1.05	0.7	1.04	1.02	0.98	1.01	0.6	0.65	1	0.76	0.59	0.9	0.92	1.06	0.99	0.92	0.92	0.94	0.93	0.88	0.9	0.94	0.97	0.87	1.01	0.98	0.94	0.94	0.94	0.88	0.96	0.94	0.82	0.93	0.94	0.88	0.92	1	0.95	0.96	1	0.98	1.03	1.04	1.03	0.99	0.95	0.91	0.98	0.97	1.01	0.9	0.9	0.91	1.02	1.03	0.56
49556	A_14_P119597	9	chr9:7952282-7952341	3.8514464	1.1551616	0.93	0.98	1	1	1.01	0.95	0.97	0.97	0.6	0.98	1.01	1.05	0.99	0.94	0.96	0.99	1.04	0.95	0.95	0.77	0.91	0.96	0.95	0.97	0.59	0.58	0.98	0.61	0.6	0.95	0.86	0.87	0.98	0.87	0.91	0.87	0.88	0.95	0.91	0.86	0.93	0.89	0.95	0.88	0.96	0.9	0.9	1	0.93	0.9	0.86	0.9	0.87	0.85	0.89	0.94	0.91	0.9	0.93	0.87	0.91	1	1.02	0.92	0.97	0.88	1.01	0.97	0.85	0.87	0.89	0.9	0.93	1	0.61
49434	A_16_P02051547	9	RCL1	3.8538046	1.1484581	1	0.92	0.9	0.95	0.99	0.95	0.95	0.91	0.57	0.91	0.95	0.82	0.97	1	0.94	0.95	0.86	0.93	0.89	0.67	0.97	1	0.87	1.04	0.66	0.61	0.9	0.74	0.49	0.88	0.9	0.88	0.87	0.92	1.06	1.12	0.95	0.89	0.85	0.93	0.93	0.91	0.93	0.88	0.96	0.95	0.95	0.88	0.84	0.95	0.96	0.97	0.99	1.03	0.97	0.94	0.94	0.93	0.9	0.96	0.82	0.95	0.85	0.91	0.96	0.9	0.86	0.89	0.93	0.87	0.86	0.87	0.99	0.88	0.59
49516	A_16_P38637185	9	GLDC	3.8560421	1.1572034	1.09	1.03	0.93	1.03	1.02	1.07	1.03	1.06	0.6	1.11	0.96	1.3	1.11	1.04	1	0.96	1.01	1	1.07	0.76	1.05	1.04	1.01	1	0.71	0.74	1.08	0.8	0.7	1.16	1.16	1.11	1.13	1.04	1.12	1.07	1.2	1.11	1.17	1.13	1.12	1.05	1.02	1.16	1.09	1.07	1.11	1.17	1.07	1.11	1.11	1.11	1.09	1.12	1.08	1.11	0.98	1.05	1.07	1.07	1.09	1.13	1.19	1.16	1.14	1.09	1.14	1.16	1.1	1.14	1.17	1.19	1.06	1.09	0.66
50020	A_16_P02077445	9	chr9:22755222-22755281	3.8564043	1.154948	0.97	0.96	0.99	0.89	1.04	0.89	1.03	0.96	0.61	1.03	1	0.98	0.99	1.04	0.99	1.05	1.05	0.7	1.05	0.71	0.93	1	0.95	0.96	0.65	0.65	0.93	0.77	0.55	0.91	0.94	0.95	1.01	0.87	0.88	0.8	0.86	0.91	0.96	0.96	0.97	0.86	0.94	0.88	0.85	0.99	0.94	0.95	0.92	0.94	0.83	0.82	0.93	0.89	0.94	0.9	0.88	0.92	0.91	0.89	0.96	0.95	0.91	0.97	0.99	0.98	0.95	1.03	0.92	0.87	0.88	0.87	0.94	0.94	0.55
49566	A_16_P02056341	9	PTPRD	3.8572278	1.139138	1	0.93	1.01	1.01	0.97	0.97	1.03	0.97	0.62	0.98	0.94	0.98	0.94	0.95	0.87	0.94	0.99	1.02	0.85	0.7	1.03	1.01	0.98	1.02	0.7	0.75	1.02	0.59	0.67	0.93	0.87	0.94	1	1.01	1	0.9	0.98	0.87	0.94	0.92	0.91	0.94	0.97	1.02	1.04	1.07	0.91	0.95	0.91	0.91	0.93	0.89	0.96	0.87	0.96	1.05	1.02	0.91	0.96	0.88	1.03	1.02	1	1	0.94	1.04	0.99	0.95	0.93	0.85	0.87	0.85	1.01	1	0.7
50010	A_16_P18579370	9	chr9:22406549-22406608	3.8578722	1.1795487	0.88	0.92	1.09	0.93	1.04	0.95	1.01	0.97	0.6	1.04	1.02	1.02	0.94	0.93	1.15	0.98	0.96	0.39	1.01	0.72	0.94	0.95	0.98	1.09	0.69	0.7	0.97	0.6	0.63	0.99	0.92	1.07	0.98	0.97	0.95	0.86	0.96	0.94	0.92	0.98	0.98	0.96	0.97	0.99	0.97	1	1.03	0.97	0.95	1.03	1	0.96	0.99	0.86	0.95	0.89	1.08	0.95	1	0.9	0.98	0.98	1	1.04	1	0.91	0.98	0.95	0.95	0.93	0.93	0.95	0.99	1.03	0.61
40411	A_14_P201182	7	Sep-07	3.8599324	1.1439751	1.05	1.04	0.98	0.95	0.96	0.95	0.98	1.02	0.6	1.03	1	1.02	0.98	1.05	0.91	0.95	1.02	0.6	0.97	0.71	1.05	0.98	0.89	1.01	0.61	0.7	1.03	0.92	0.92	0.99	0.99	0.97	0.99	1.04	0.97	1.06	0.97	0.99	1.02	0.92	0.99	1.01	0.96	1.03	1.03	1	0.94	0.99	0.97	0.94	1	0.97	1	0.96	1.03	1.03	1	0.99	0.98	0.91	0.98	0.97	1.02	0.98	1	0.95	0.98	0.95	0.98	0.98	0.99	0.98	1.02	0.89	0.96
50397	A_14_P138856	9	CA9	3.8605576	1.1301882	0.99	1.04	1.02	0.96	1.01	1.01	0.96	1.03	0.61	1.05	0.97	0.84	1	0.97	1	1.04	0.99	0.73	0.99	0.73	1.03	0.92	0.91	1	0.62	0.78	0.95	0.8	0.89	0.94	0.98	0.83	0.87	0.92	1.12	0.94	0.99	0.94	0.95	0.97	0.97	0.97	0.98	0.94	0.99	0.96	0.93	0.96	0.96	0.93	1.06	0.98	0.99	1.09	0.98	0.86	0.89	1.03	1.02	1.05	0.93	0.93	0.9	0.9	0.91	0.99	1.01	0.99	1.02	0.95	0.96	1	1	0.94	0.96
50365	A_14_P124126	9	STOML2	3.862272	1.1479708	0.99	0.93	0.96	0.99	0.96	1.09	1.03	1.04	0.58	1.1	1	1.09	1.09	1.1	1.02	0.95	0.97	0.7	0.93	0.78	1.04	0.97	0.94	0.98	0.63	0.7	0.94	0.77	1.03	0.97	1	0.85	0.92	0.92	1.02	1.02	1.09	0.95	0.99	1.07	1.07	1.02	0.97	0.99	0.93	1.04	1.08	1.01	1.02	1.08	0.95	1.01	0.94	1	1.07	0.88	0.99	0.95	1.02	1	0.89	0.94	1.05	0.98	0.97	0.99	0.99	1.05	0.97	1	1.05	1	1.01	0.94	0.97
49437	A_16_P18537000	9	RCL1	3.866688	1.1494924	0.91	0.99	1.01	1.1	0.93	1.02	1	0.98	0.58	1.03	1	1	0.97	1.03	1	0.92	0.9	0.96	0.91	0.68	0.94	0.97	0.96	0.98	0.59	0.68	1	0.77	0.61	1	1.06	0.94	0.99	1.07	1.05	1	0.98	1.02	0.95	1.02	0.98	1.03	0.97	0.95	1.03	1	0.98	0.97	0.97	0.98	0.99	0.98	1.04	1.06	1.06	0.99	0.98	0.96	0.92	0.97	1.03	0.96	0.98	0.95	1.01	0.98	0.98	1	0.94	0.98	0.97	0.99	1.01	0.91	0.61
50281	A_16_P02092300	9	chr9:33621117-33621176	3.8721035	1.1485567	0.9	1.04	0.92	1.11	0.97	1.05	1.04	1	0.59	1.04	0.95	1	0.99	1.06	0.97	0.94	0.96	0.68	0.98	0.79	1.05	0.94	0.97	1.08	0.66	0.71	1.18	0.84	1.01	1	0.99	0.97	0.96	1.15	1.04	1.08	1.11	1.1	1.13	1.07	1.15	1.09	1.02	1.08	1.05	1.08	1.06	0.97	1.08	1.06	1.11	1.09	1.1	1.07	1.14	1.01	1.08	1.07	1.09	1.04	1.04	0.96	1.16	1.18	0.93	1.09	1.08	0.99	1.12	1.19	1.16	1.14	1.12	1.03	0.95
40196	A_14_P135411	7	chr7:30376917-30376976	3.8743527	1.1691952	0.92	1.11	0.95	0.98	1	1.08	1.03	1.01	0.58	1.02	0.95	0.93	1.27	1.12	1.06	1.14	1.01	0.95	1.07	0.69	0.94	0.96	0.86	1.02	0.59	0.68	1.01	0.8	0.93	1	1.06	0.92	1.02	0.93	1	0.98	0.96	0.97	1.08	0.98	0.96	1.04	1.04	0.97	1.03	0.97	1.02	1.02	1.03	1.02	0.99	1	1.05	1.05	1.04	0.91	0.97	1.04	1.01	0.97	0.97	1.07	1.02	0.88	0.96	0.96	1	1.04	1.01	1	0.95	0.9	0.9	0.94	0.95
39376	A_14_P200207	7	JTV1	3.881825	1.1351553	0.98	1.01	0.94	1	0.98	0.98	1.05	1.03	0.67	0.97	0.93	1.02	1.09	1.13	1.02	0.87	0.99	0.92	1.04	0.74	0.99	0.98	0.93	0.97	0.67	0.67	0.93	0.73	0.85	1.04	1.14	1.04	0.96	1.1	1.2	1.25	1.26	1.13	1.15	1.2	1.18	1.14	1.08	1.03	0.97	1.07	1.04	1	1.07	1.04	1.12	1.12	1.01	1.16	1.1	1	1.05	1.16	1.08	1.04	0.95	1	1.16	1.08	1	0.96	1.02	1.07	1	1.3	1.06	1.14	1.11	1.06	0.91
73882	A_14_P136198	14	chr14:105469325-105469384	3.8848202	1.1847832	1.07	1.14	0.84	1.03	1.11	1.12	1.18	1.06	0.81	0.85	0.55	1.35	1.06	1.07	1.17	1.1	1.01	0.79	0.79	0.92	1.15	1.1	0.79	1.29	0.93	0.94	1.25	1.07	1.25	1.14	1.13	1.19	1.13	1.13	1.05	1.09	1.13	1.03	1	1.13	1.08	1.07	1.11	1.16	1.24	1.24	1.2	1.18	1.12	1.2	1.22	1.23	1.18	1.11	1.13	1.16	1.22	1.13	1.02	1.24	1.11	1.08	1.19	1.05	1.05	1.05	1.07	1.05	1.03	1.11	1.11	1.06	1.1	1.05	1.19
39945	A_14_P133810	7	STK31	3.88636	1.1474006	1.04	1.15	1.02	1.12	1.05	1.15	1.1	1.19	0.65	1.07	0.97	1.17	1.27	1.22	1.15	0.99	1.1	1	1.03	0.88	0.99	1.12	1.03	1.08	0.78	0.8	0.96	0.98	1	1.2	1.13	1.16	1.13	1.05	0.92	1.05	1.13	1.09	1.01	1.15	1.17	1.33	1.1	0.99	1.1	1.11	1.12	1.03	1	1.12	1.1	1.08	1.07	1.02	1.04	1.29	1.07	1.06	1.06	1.15	1.13	1.02	1.1	1.15	1.07	1.11	1.09	1.19	1.02	1.04	1.13	1.18	1.13	1.15	1.03
49528	A_16_P02053933	9	JMJD2C	3.886566	1.1414862	0.91	0.96	1.03	1.04	0.97	0.96	0.99	0.98	0.62	1	0.93	0.93	0.98	0.92	0.99	1.05	0.89	0.97	0.94	0.73	0.95	0.99	0.93	0.91	0.64	0.67	0.93	0.67	0.57	0.96	0.91	0.83	0.91	1	0.98	1.04	0.99	0.94	0.94	0.93	0.99	0.91	0.97	0.89	0.99	0.94	0.96	0.92	0.94	0.96	0.96	0.97	1.01	0.95	0.97	0.92	0.85	0.98	1.02	0.93	0.96	0.98	0.92	0.88	0.92	1	0.94	0.97	0.95	0.92	0.9	0.89	0.87	0.92	0.61
49968	A_14_P105274	9	chr9:21337678-21337737	3.8879633	1.2363231	0.98	1.02	1.03	0.95	0.98	0.99	1.01	1	0.16	0.95	1.02	1.04	0.91	1.04	1	1.06	1.01	0.27	1.01	0.7	1.1	1.13	1.05	1.03	0.66	0.69	1.02	0.66	0.64	1	1.02	1.16	1.03	1.07	0.97	0.94	0.95	0.9	0.93	0.96	1.02	0.99	0.94	0.94	1.05	0.95	0.96	1.06	1.01	0.96	0.98	0.99	1.06	0.9	1.03	1.02	1.05	0.96	1.12	0.99	1.02	1.11	1.1	1.06	1.06	0.97	1.05	0.93	0.95	1	1	0.98	1.07	1.02	0.6
50292	A_16_P02092492	9	UBE2R2	3.8916898	1.1607846	0.89	1.15	1.05	1.1	1.04	1.06	1.01	1.02	0.67	1.05	1.04	0.92	1.08	1.09	1.1	1.13	1.07	0.68	1.04	0.79	0.96	0.93	1.01	0.92	0.65	0.67	0.94	0.72	0.84	0.94	0.95	1.02	0.89	1.11	1.03	1.07	1.11	1.11	1.04	1.05	0.96	1	1.09	0.98	1.03	0.96	1	0.91	0.98	1	1.09	1.08	1	1.17	1.08	0.99	0.99	1	0.99	1.13	0.92	0.98	0.96	0.96	0.9	0.99	1.04	1.12	1.05	1.17	1.13	1.08	0.97	0.89	0.93
50408	A_16_P02094947	9	chr9:35777162-35777221	3.8945525	1.1667336	1.05	0.91	0.89	0.9	1.08	1.18	1.1	1.07	0.58	1.07	1.06	1.11	1.09	1.09	1.11	1.01	1.14	0.76	1.06	0.88	1.09	1.2	0.96	1.09	0.73	0.71	1.21	0.84	1	1.14	1.19	1.06	1.03	1	1.11	1.33	1.18	1.39	1.09	1.12	0.97	1.03	1.08	1.16	1.05	1.08	1.1	1.04	1.11	1.1	1.15	1.12	1.1	1.13	1.13	1.04	1.08	1.11	1.07	1.06	1.13	1.07	1.08	1.05	1.12	1.14	1.15	1.02	1.24	1.17	1.17	1.17	1.12	1.12	1.11
49918	A_16_P18574600	9	MLLT3	3.8998244	1.1725998	1.09	0.92	0.97	0.96	1.07	1.14	1.09	1.02	0.64	1.12	1.04	1.04	1.03	0.94	0.98	0.95	0.95	0.65	1	0.78	1.11	1.2	1.1	1.16	0.7	0.71	1.08	0.7	0.71	1.13	1.11	1.18	1.1	1.11	1.08	1.09	0.97	1.03	1.13	1.07	0.98	1.1	1.05	1.09	1.03	1.2	1.2	1.15	1.13	1.2	1.02	1.07	1.04	0.97	1	1.14	1.13	1.05	1.05	1.14	1.28	1.09	1.02	1.09	1.07	1.02	1.05	1.13	1.07	0.99	0.95	1.03	1.08	1.05	0.62
50311	A_16_P02092890	9	UBAP1	3.9011595	1.1549995	0.94	0.99	0.98	1.06	1.01	1.13	1.02	1.08	0.58	1.05	0.99	1.05	1.02	1.18	1.05	0.95	1.04	0.73	0.91	0.84	0.96	0.99	0.91	1.12	0.71	0.73	1.23	0.95	1.07	1.25	1.15	1.08	0.99	1.06	1.09	1.04	1.19	1.23	1.2	1.09	1.16	1.12	1.17	1.12	1.16	1.15	1.16	1.13	1.07	1.16	1.12	1.17	1.09	1.2	1.11	1.07	1.06	1.13	1.14	0.99	0.94	1	0.98	1.08	1.04	1.04	1	1.12	1.24	1.18	1.13	1.18	1.03	1.09	0.98
50041	A_16_P02078946	9	ELAVL2	3.903036	1.1561667	1.4	1	1.03	0.89	1.01	0.98	1.15	1.11	0.61	1.05	0.98	1.16	0.96	1.04	1.08	0.95	0.93	0.68	1.01	0.7	1.01	1.05	1	1.19	0.81	0.8	1.04	0.89	0.73	1.08	1.11	1.15	1.04	1	1.04	0.98	0.93	1.02	1.14	1.01	1.13	1.02	0.94	1.25	1.05	1.03	1.04	1.04	1.09	1.04	0.84	0.92	0.93	0.84	0.9	0.96	1.01	0.99	1.08	0.93	1.17	1.01	1.23	1.07	1.13	1.1	1.05	1	1.13	1.02	0.96	0.97	0.97	1.11	0.63
50383	A_16_P02094492	9	chr9:35467102-35467161	3.9047806	1.1487801	1.06	0.95	0.97	1.09	0.99	1.13	1.04	0.98	0.67	1.02	1	1.16	1.08	1.03	1.08	0.89	0.88	0.71	0.92	0.79	1.02	1.05	1.01	1.08	0.7	0.72	1.08	0.77	1	1.09	1.14	1.11	1.05	1.16	0.96	1.17	1.18	1.03	1.1	1.16	1.12	1.13	1.17	1.12	1.05	1.18	1.1	1.14	1.09	1.1	1.22	1.26	1.13	1.09	1.1	1.19	1.17	1.06	1.06	1.16	1.1	0.99	1.05	1.11	1.08	1.05	1.1	1.08	1.19	1.16	1.06	1.11	1.1	1.04	1.04
40836	A_14_P121244	7	PKD1L1	3.9061518	1.1510608	1	0.93	1.01	1.04	1.07	1.01	1.03	1.02	0.61	1.09	0.95	1.11	1.05	1.11	1	1.05	1.02	0.68	0.91	0.77	1.04	1.02	1.02	1.04	0.71	0.66	0.98	0.78	1.12	1.04	1.1	0.98	1.06	1.02	0.96	0.97	1.02	1.05	1.11	0.97	0.97	0.99	0.99	1.01	0.96	0.96	1.03	1.13	1.11	1.03	0.96	0.96	0.92	1.04	1.05	0.93	1.01	0.98	0.96	1.02	0.93	0.93	0.93	0.96	0.99	0.96	0.98	0.97	1.03	1.05	1.03	1.05	1	1.02	0.97
49420	A_14_P117164	9	SLC1A1	3.9078424	1.1475704	0.99	0.93	1.03	1.01	0.97	0.96	1.03	0.97	0.61	1.02	0.96	1.09	1.04	0.99	1.02	0.97	0.96	0.98	1.03	0.72	1.09	1	0.95	1.05	0.68	0.67	1.02	0.78	0.62	0.96	1.02	1.05	0.97	1.08	1	1.07	1.03	1.04	0.99	1.05	1.03	1.01	0.99	1	1.09	0.95	1.07	1	0.95	1.07	1.02	1.05	1	1.05	1	1.01	0.97	0.97	0.98	1.04	0.93	1.04	0.97	1	1.04	0.96	1.04	0.96	0.99	1.01	0.95	1.02	1.01	0.98	0.57
39448	A_16_P17838182	7	chr7:7765267-7765326	3.9122283	1.1372296	0.92	0.98	1	1.04	1.03	1.06	1	1.03	0.62	1.03	0.95	1.07	1.05	1.04	0.95	1.01	0.94	1	0.96	0.72	0.94	0.88	0.85	1	0.65	0.68	0.98	0.74	0.92	0.99	0.88	0.9	0.92	0.99	0.91	0.95	0.86	0.92	0.96	0.93	0.98	0.98	0.99	0.89	1	0.92	0.99	0.94	0.98	0.99	0.93	0.87	0.95	0.85	0.98	0.9	0.83	0.95	0.94	0.9	0.94	0.96	0.94	0.92	0.87	0.93	1	0.93	0.92	0.83	0.81	0.84	0.88	0.9	0.9
49937	A_16_P18575518	9	KIAA1797	3.9161346	1.1940327	1.05	1.07	0.98	1.12	0.99	1.01	0.94	0.94	0.29	0.89	0.99	0.86	0.95	0.94	1.05	1.03	0.98	0.67	0.88	0.81	0.84	0.94	1	0.92	0.63	0.58	0.97	0.59	0.59	1.05	0.96	0.96	0.95	0.9	0.9	0.87	0.93	0.93	0.85	0.97	0.87	0.93	0.99	1.06	0.9	0.9	0.92	0.96	0.96	0.92	0.86	0.85	0.96	0.89	1.03	0.95	0.97	0.87	0.94	0.95	1.02	0.89	0.9	0.9	0.99	1.02	0.93	0.97	0.92	0.9	0.91	0.81	0.92	0.96	0.72
49915	A_14_P127715	9	chr9:20300511-20300570	3.918884	1.1510836	1.09	1.01	0.9	0.97	1.02	0.94	1.03	1.12	0.64	0.98	0.96	0.86	1.03	1.05	1.04	1.15	1.15	0.76	0.98	0.78	0.91	0.96	1.04	0.96	0.76	0.78	1.15	0.75	0.71	1.02	1.02	1.02	0.97	0.97	0.88	0.85	0.9	0.93	0.98	0.89	1.01	1.03	0.99	1.01	0.88	1.02	1.01	1.14	1.14	1.01	1.04	0.86	0.95	0.93	0.95	0.97	0.99	0.92	1.05	0.84	0.9	0.98	1.04	1.06	0.99	0.99	0.89	0.98	1.05	1	1.04	1.01	0.94	1.14	0.64
50296	A_16_P38703570	9	UBAP2	3.9241867	1.180781	0.99	1	0.97	1.13	1.05	1.19	1.2	1.01	0.65	1.01	1.02	1.39	1	1.06	1.1	0.97	1.04	0.72	1.08	0.83	1.19	1.13	1.14	1.12	0.76	0.81	1.17	0.87	0.77	1.14	1.02	0.99	1.2	1.27	1.11	1.07	1.38	1.15	1.09	1.38	1.1	1.27	1.23	1.3	1.06	1.08	1.27	1.26	1.08	1.27	1.41	1.25	0.85	0.89	1.32	1.28	1.26	1.2	1.15	1.07	1.02	1.17	0.98	1.18	1.15	1.27	1.18	1.19	1	1.12	1.15	1.36	1.15	1.01	0.97
40423	A_16_P01692553	7	KIAA0895	3.9241877	1.1535025	0.93	1.03	1.08	1.09	1.02	1.15	1.1	1	0.59	1.03	1.01	1.09	1.12	1.09	1.02	1.08	1.07	0.7	0.98	0.77	1	1.03	0.98	1	0.67	0.7	1.01	1.01	1.01	0.95	0.93	0.94	0.97	0.99	1.05	1.06	0.92	1.04	1.01	0.95	1.03	0.99	1.07	0.87	1.01	1.01	1.1	1.06	0.95	1.1	0.96	0.94	0.98	0.99	1.02	0.96	0.99	0.96	0.98	0.97	0.84	0.99	0.97	0.91	0.95	1	0.96	1.08	0.95	0.97	0.94	0.92	0.95	0.89	0.91
49958	A_16_P38673845	9	chr9:21140819-21140878	3.9242423	1.2118762	0.99	1	0.98	1.02	0.94	1.06	1.07	1.04	0.16	1.03	1.02	1.07	1.06	0.99	1.09	1.03	1	0.68	1.09	0.78	0.98	0.99	0.94	1.06	0.73	0.68	1.08	0.64	0.61	0.95	1.01	0.95	0.97	0.91	0.94	0.91	0.89	0.9	1.04	0.94	1.06	0.97	0.95	0.95	0.93	0.96	0.97	0.99	1.05	0.97	0.91	0.91	0.95	0.9	1.03	1.08	0.97	1.07	0.92	0.97	1.01	1.03	0.98	0.97	1.04	1.01	0.92	0.95	1.03	0.97	0.94	0.86	1	1	0.6
49432	A_14_P125252	9	RCL1	3.926743	1.2314115	1.23	1.12	1.01	1.19	1.05	1.14	1.02	1.1	0.64	1.05	1.07	1.41	1.11	1.1	1.24	1.02	1.14	1.08	1.06	0.78	1	1.63	0.98	1.11	0.64	0.76	1.15	0.83	0.73	1.08	1.15	1.13	1.01	0.97	0.96	1.02	0.99	1.03	1.04	1.17	1.12	0.97	1.04	0.97	0.97	1.12	1.16	1.07	1.03	1.16	1.03	1.07	1.07	0.99	1	0.95	1.03	1.04	1	0.95	1.04	1	0.98	1.01	1.17	1.06	0.99	1	1.19	0.94	1.01	1	0.99	1.11	0.72
50448	A_14_P122061	9	MELK	3.9272976	1.1693946	0.94	0.96	1.01	1.09	0.95	1.02	0.94	1.02	0.61	1.04	0.97	0.94	1.32	1.05	1.03	0.91	0.93	0.58	0.91	0.73	0.94	0.87	0.87	0.97	0.62	0.71	1.05	0.79	0.92	0.95	0.97	0.86	0.87	0.99	1.05	1.1	1.06	0.97	0.95	1.07	1.05	1.02	0.94	0.97	1.06	0.95	1.02	0.93	1.05	1.02	1.05	1.1	0.98	1.1	1.07	0.9	0.95	1.01	0.94	1.08	0.91	0.97	1.01	1.05	0.88	0.97	0.97	1.01	1.05	1.01	1.11	1.02	1.01	1.03	0.91
40789	A_14_P113809	7	IGFBP1	3.9278963	1.2507153	0.93	1.02	1.02	0.97	1.53	0.91	0.93	0.94	0.53	0.93	0.99	0.97	1.21	1.01	0.97	0.97	0.95	0.66	0.92	0.73	0.94	1.13	0.95	1	0.44	0.53	1	0.86	0.37	0.87	0.93	1.04	0.96	1.02	0.91	0.95	0.88	0.88	0.84	0.88	0.89	0.9	0.96	1.04	0.95	0.85	0.92	0.88	0.92	0.92	0.91	0.95	1.04	1.07	0.98	0.95	0.92	0.98	0.95	0.95	1	0.94	0.93	0.94	0.91	0.95	0.95	0.92	0.97	0.92	0.93	0.89	0.99	0.99	1.09
49440	A_16_P02051623	9	chr9:4857864-4857923	3.9310002	1.1435505	1.06	1.02	1.02	0.98	0.96	1.01	1.04	1.03	0.62	1.07	0.97	1.06	1.04	1.09	1.01	1.06	1.04	1	0.99	0.8	0.98	0.95	0.99	1.01	0.67	0.7	1.04	0.83	0.62	1.05	0.95	1	1.02	1.01	0.95	0.95	1.02	1.01	1	0.98	1.08	1	0.98	0.96	1	1	1.05	1.05	1.06	1.05	1.05	0.93	0.98	1.03	1.03	0.92	1.03	1.05	0.99	0.93	0.96	0.97	0.97	0.94	1.02	0.94	0.98	0.99	0.97	0.95	0.93	0.96	0.95	0.97	0.54
50387	A_16_P18609377	9	chr9:35559507-35559566	3.9435194	1.1501055	1.01	0.96	0.96	0.99	0.95	1.07	1.02	0.96	0.6	1.05	0.99	1.17	1.04	1	1.02	0.9	0.89	0.65	0.96	0.76	1	0.93	0.88	0.98	0.64	0.66	1.07	0.83	0.93	0.98	0.97	0.89	1	1.01	1.01	1.04	1.01	1.09	0.99	1.02	1.05	1.03	0.91	0.97	1.01	1.03	1.06	1.05	1.13	1.06	1.12	1.09	1.03	1.13	1.07	1.05	1.03	1.09	1.03	1.05	0.93	1	1.03	1.04	0.99	0.99	1.03	1.12	1.17	1.16	1.08	1	0.98	0.97	1
50422	A_16_P18610444	9	chr9:35997809-35997868	3.9489398	1.1529297	1.13	1.06	1	0.99	1.12	1.08	1.07	1.07	0.64	1	0.98	1.07	1.06	1.12	1.18	1.16	1.11	0.72	1.1	0.82	1.07	1.03	1.12	0.99	0.73	0.81	1	0.77	0.92	1.08	1.09	1.07	1.02	1.12	1.06	1.1	1.1	1.14	1.13	1.11	1.05	1.08	1.1	1.08	1.05	1.04	1.06	0.99	1.13	1.06	1.18	1.09	1.04	1.09	1.2	1.11	0.97	1.11	1.04	1.05	1.05	1.05	1.01	1.1	1.02	0.92	1.14	0.99	1.01	1.24	1.22	1.15	1.12	1.02	1.04
40860	A_14_P115993	7	ABCA13	3.9506798	1.1453961	0.96	1.05	0.96	0.95	0.94	1	0.99	1.02	0.57	0.98	0.99	1.02	1	0.97	0.94	1.04	0.96	0.63	0.97	0.7	1	1.02	0.9	1.01	0.67	0.71	1.08	0.82	1	0.87	0.91	0.92	0.95	0.9	0.93	0.88	0.9	0.86	0.91	0.97	0.96	0.99	0.89	0.93	1.01	0.97	0.97	0.97	0.93	0.97	0.89	0.85	0.94	0.94	0.99	0.97	0.94	0.88	1.01	0.95	0.93	0.98	0.93	0.94	0.96	0.91	0.97	1.01	1	0.93	0.92	0.91	0.9	1	0.94
49571	A_16_P18545393	9	PTPRD	3.9524374	1.170837	1.07	0.93	1	0.99	1	0.89	0.96	1.01	0.58	1.01	0.94	0.94	0.95	1.05	0.97	0.98	1.01	0.99	1.02	0.63	0.98	1.02	0.89	0.98	0.57	0.66	0.95	0.51	0.57	0.96	0.96	0.9	0.93	0.95	0.93	0.93	0.84	0.86	0.95	0.89	0.88	0.91	0.9	0.92	0.87	0.88	0.95	0.95	0.99	0.95	0.85	0.83	0.91	0.87	0.86	0.93	0.9	0.93	0.95	0.91	0.92	0.93	0.97	0.9	0.92	0.94	0.93	0.95	0.9	0.84	0.89	0.87	1.01	0.89	0.57
49384	A_16_P02049664	9	chr9:3559883-3559942	3.957064	1.1415906	1.05	0.92	0.97	0.92	1.01	1	1	1.02	0.57	1.03	0.96	1.05	1.02	0.95	1	0.97	1.02	0.93	0.93	0.72	0.94	0.98	0.92	1.05	0.67	0.7	1.09	0.94	0.65	1.03	0.96	0.93	1.09	0.94	1.02	0.95	0.93	0.96	1.04	0.95	1.04	0.98	0.97	0.98	0.97	0.95	0.98	1.01	1.02	0.98	0.97	0.93	0.96	0.87	0.97	0.93	1.04	0.96	1.02	0.97	0.96	1.01	1	0.91	1.06	0.99	0.95	1.01	0.9	0.89	0.9	0.86	0.98	1.03	0.63
49442	A_16_P18537134	9	chr9:4894693-4894752	3.9633145	1.163938	1.02	1.07	0.97	1.04	1.02	1.04	1	0.97	0.62	0.98	1.03	1.08	0.97	1	1.15	0.97	1.05	1.01	1.03	0.68	1.03	1.08	0.98	1.08	0.68	0.65	1.14	0.83	0.64	1.02	0.96	1.05	1.08	1.09	1.01	1.07	1	1.08	0.97	0.99	1.06	1.05	1.04	1.07	1.14	1.06	1.01	1	1	1.01	1.1	1.14	1.08	1.08	0.99	1.16	1.08	1	1.17	1.04	1.14	1.09	1.04	1.08	0.99	1.13	1.12	1.08	1.18	1.07	1.06	1.07	1	1.07	0.68
49957	A_14_P129669	9	IFNW1	3.963866	1.2004226	0.94	0.98	1.01	0.96	0.91	1.11	1.05	0.99	0.2	1.01	0.96	0.91	0.98	0.96	1.05	0.83	0.93	0.62	0.9	0.71	0.9	0.92	0.96	1.06	0.7	0.68	1.08	0.64	0.63	0.86	0.85	0.95	0.9	0.93	0.91	0.96	0.9	0.85	0.86	0.87	0.98	1	0.9	0.98	0.95	0.91	0.89	0.89	0.92	0.89	0.9	0.93	0.97	0.93	0.95	0.91	0.9	0.9	0.91	0.93	0.93	0.94	1.01	0.96	0.93	0.9	0.88	0.98	0.97	0.87	0.87	0.78	0.96	0.97	0.56
50498	A_14_P137395	9	RG9MTD3	3.9664004	1.1454364	0.97	1.03	1.04	0.98	1.06	0.96	0.97	1.02	0.62	1.06	1.03	0.93	1.03	0.98	1.03	1.04	1.1	0.63	0.98	0.77	0.94	0.93	0.89	0.98	0.63	0.66	0.93	0.83	0.88	0.96	1.09	0.89	0.93	0.91	1.03	0.99	1.03	1.07	1.03	0.99	0.9	1.07	0.9	1.03	1.03	1.04	0.93	1.06	1.04	0.93	0.96	0.93	0.91	1.08	1.01	1	0.95	1.03	1.03	0.97	0.92	0.97	1.01	1.01	1.02	0.89	0.97	1.05	0.95	1.11	1.1	0.95	0.97	0.91	0.99
50008	A_14_P113515	9	chr9:22316165-22316224	3.9667428	1.2033396	0.95	1.02	0.89	1.04	0.99	0.9	0.99	0.97	0.53	0.89	1.03	0.76	0.93	0.94	1	0.97	0.97	0.3	1	0.68	1.01	1	0.93	0.95	0.59	0.63	0.97	0.54	0.57	0.84	0.82	0.9	0.86	0.88	0.94	0.85	0.81	0.81	0.77	0.91	0.89	0.85	0.91	0.91	0.94	0.88	0.82	0.87	0.94	0.82	0.89	0.84	0.96	0.88	0.87	0.96	0.87	0.91	0.91	0.88	0.93	0.93	0.92	0.95	0.99	1	0.89	0.94	0.87	0.83	0.83	0.89	0.95	0.96	0.68
50269	A_16_P02092085	9	NFX1	3.9701607	1.1441103	0.97	1.03	1.04	1.09	0.97	1.08	1	1	0.61	1.04	0.98	0.92	0.96	0.98	1	0.9	0.93	0.63	0.94	0.7	1	1	0.97	1.02	0.65	0.69	1	0.83	0.92	0.99	1.01	1.05	0.99	0.9	1.09	1.18	1.14	1.05	0.92	1.12	0.95	0.96	1.03	1.05	1.01	0.99	1.07	0.95	0.94	1.07	1.07	1.15	1.05	1.1	1.07	1.01	0.95	1.09	1.04	1.08	0.99	1	0.96	0.99	1.08	1.05	0.97	1.05	0.97	1.07	1.11	1.03	1.09	1.08	0.99
49471	A_14_P102548	9	PDCD1LG2	3.9747093	1.1590017	0.98	0.92	0.99	1.04	0.99	1.17	1.14	1.1	0.7	1.11	1.04	1.21	1.09	1.07	1.04	0.97	0.99	0.93	0.97	0.78	1.2	1.11	1.05	1.2	0.77	0.78	1.17	0.99	0.71	1.18	1.21	1.07	1.15	1.16	1.14	1.12	1.11	1.12	1.07	1.13	1.19	1.09	1.08	1.06	1.13	1.21	1.15	1.11	1.08	1.15	1.14	1.16	1.22	0.98	1.07	1.07	1.14	1.02	1.16	1.13	1.03	1.15	1.12	1.08	1.17	1.17	1.06	1.19	1.08	1.06	1.06	1.05	1.14	1.09	0.68
49977	A_16_P18577228	9	chr9:21444717-21444776	3.981374	1.2368387	0.97	0.96	0.97	0.96	0.99	1.06	1.03	0.96	0.18	1.06	1.03	1.22	0.98	0.97	0.96	0.94	0.93	0.31	0.91	0.71	1.01	1.09	1	1.13	0.76	0.73	1.04	0.61	0.63	1.01	1.1	1	1.08	1.03	0.87	1.04	0.96	0.92	1.01	1.05	0.92	1.04	1.02	1.01	1.04	1.11	1.02	1.04	1.01	1.02	0.96	0.96	1.01	0.96	1.05	0.96	1.07	1.03	1.06	1.02	1.1	0.92	1.11	1.06	1.13	1.01	1.07	1.1	1.03	0.97	0.95	1.02	0.98	1	0.62
49645	A_16_P18551474	9	chr9:10776075-10776134	3.984164	1.1900924	0.99	1.09	1.15	1.05	1	0.97	1.02	1.05	0.48	1.04	1.02	1.01	1.03	1.07	0.98	1.06	1.23	1.02	1.1	0.77	1.11	1.14	0.89	1.08	0.54	0.69	1.05	0.81	0.63	0.95	0.97	0.86	0.89	0.98	0.92	0.96	0.79	0.81	0.83	0.91	0.93	0.88	0.87	1.04	0.88	0.98	0.97	0.89	0.87	0.97	0.86	0.82	0.96	0.94	0.88	0.96	0.94	0.97	0.98	0.97	0.97	1.06	0.9	0.99	0.96	1.04	1.01	1.02	0.97	0.84	0.87	0.87	0.96	1.05	0.64
50009	A_16_P18579289	9	chr9:22372290-22372349	3.9870799	1.1901609	0.95	0.98	0.96	0.97	1	0.93	0.96	0.96	0.55	1	0.98	0.92	0.99	0.98	0.95	0.88	0.99	0.34	0.94	0.76	0.99	1.04	1.04	1.01	0.63	0.69	1.13	0.64	0.58	0.96	0.93	0.99	0.96	0.97	0.99	0.96	0.92	0.94	0.99	0.88	0.88	0.92	0.98	0.92	0.92	0.97	0.91	0.95	0.95	0.91	0.86	0.93	0.96	0.88	0.92	0.94	1.04	0.92	1	0.99	1.01	1.03	0.93	0.98	0.98	1	0.94	0.91	0.94	0.85	0.91	0.85	0.98	0.97	0.59
49413	A_14_P113556	9	chr9:4434820-4434879	3.989939	1.1444165	0.99	0.97	1.01	0.96	0.91	0.99	0.94	0.91	0.54	1	0.91	0.86	0.96	1	0.97	0.94	0.96	0.92	0.88	0.77	1.01	0.99	0.97	0.97	0.67	0.63	0.97	0.7	0.56	1.01	0.99	0.87	1.02	1.03	1.09	1.09	0.97	0.97	0.9	0.98	1.01	0.97	1.02	0.9	0.96	1.01	0.96	0.96	1.02	0.96	1	0.95	1.01	1.03	1.08	0.99	1.04	0.97	0.95	1.03	1.01	0.99	0.92	1	0.91	1	0.97	1.01	1.08	0.92	0.94	0.87	1.01	0.98	0.66
49487	A_16_P02052751	9	chr9:5854904-5854963	3.99389	1.163304	1.06	1.01	0.99	1.06	1.01	1.07	1.08	1.1	0.61	1.08	1	1.24	0.92	1.06	1.09	0.98	0.99	0.94	1.03	0.73	1.14	1.08	1.08	1.1	0.72	0.72	1.12	0.85	0.73	1.12	1.15	1.04	1.03	1.15	1.06	1.06	1.09	1.05	1.04	1.09	1.15	1.1	1.14	1.05	1.12	1.18	1.15	1.18	1.11	1.15	1.19	1.05	1.17	1.02	1.13	1.11	1.09	1.09	1.11	1.03	1.14	1.03	1.2	1.07	1.08	0.99	1.15	1.07	1.12	1.11	1.09	1.13	1.1	1.08	0.62
39175	A_16_P01643736	7	chr7:1658114-1658172	3.9952574	1.1513736	1.04	1	0.98	0.98	1	1.04	1.05	1.02	0.56	1.12	0.94	1.16	1.09	0.99	1.03	0.94	1.05	0.94	0.97	0.76	0.92	0.89	0.96	1	0.65	0.72	1	0.85	0.66	1.05	1.09	0.93	0.91	0.97	1.06	1.07	1.12	1.02	1.06	1.06	1.1	1.06	1.02	0.97	1.03	1.14	1.05	1.05	1	1.05	1.14	1.08	1.01	1.09	1.05	0.88	1.02	1.07	1.1	1.01	0.97	0.95	0.93	1.06	1.03	1.06	1.03	1.03	1.08	1.04	1.09	1.09	1.03	1.01	0.95
50385	A_16_P18609218	9	RUSC2	3.996921	1.1443638	1.01	0.95	0.93	0.93	0.88	0.99	0.93	0.95	0.54	0.94	0.97	0.89	1.03	0.99	0.94	0.95	0.91	0.64	0.87	0.64	0.82	0.91	0.92	0.95	0.58	0.62	0.89	0.74	0.79	0.91	0.83	0.86	0.89	1.02	0.94	1.02	0.9	0.86	0.83	0.96	0.95	0.95	0.9	0.97	0.95	0.87	0.99	0.98	0.92	0.99	0.97	0.91	0.96	1.13	0.98	0.88	0.86	0.91	0.87	0.94	0.96	0.9	0.87	0.91	1.04	0.96	0.97	1.02	0.97	0.96	0.89	0.98	0.9	0.98	1.04
49966	A_14_P116804	9	chr9:21294530-21294589	3.9983304	1.1836839	0.89	0.92	1.05	1.15	0.93	1.07	0.89	0.96	0.5	1.13	1	0.96	1.01	1.03	1.03	1.08	0.99	0.52	0.93	0.79	0.9	0.94	0.9	0.9	0.68	0.66	0.77	0.54	0.68	0.97	0.76	0.91	0.84	1.08	0.99	0.97	0.93	0.86	0.85	0.93	0.97	0.95	1	0.91	0.96	0.83	0.86	0.85	0.87	0.86	0.78	0.77	0.9	0.95	0.9	0.91	0.88	0.94	0.9	0.89	0.99	0.94	0.84	0.81	0.87	0.89	0.96	0.83	0.95	0.94	0.91	0.83	1.02	0.88	0.75
40834	A_14_P108930	7	chr7:47770582-47770641	3.9986024	1.1782786	1.03	0.99	1.04	1.1	0.94	0.96	0.96	1.1	0.57	1.01	0.94	1.18	1	1.04	0.98	1.18	1.11	0.64	0.95	0.8	0.99	0.94	1.03	1.17	0.62	0.64	1.09	0.83	1	1.07	1.2	0.92	0.95	0.97	0.94	1.11	1	1.05	1.1	1.07	0.99	1.24	0.96	0.98	1.01	0.96	1	1.01	1.1	1	0.99	1.11	0.99	1	1	1.08	0.96	0.99	1.05	1.01	0.87	0.92	0.92	0.93	0.98	0.96	1.05	0.99	1.04	1.15	1.08	1.09	1	1	1.01
49370	A_16_P38629574	9	RFX3	3.9996407	1.1449836	0.92	0.99	0.96	1.1	0.97	1.07	1	0.98	0.59	0.93	0.91	0.95	0.91	0.96	1.02	0.9	0.94	0.9	0.96	0.75	1.04	0.91	0.94	1.08	0.66	0.69	1.04	0.88	0.63	0.97	1	0.94	1.03	0.94	0.99	0.88	0.88	0.86	0.81	0.91	0.94	0.91	0.95	1.04	1	0.97	1.02	0.97	0.95	1.02	0.82	0.84	0.92	0.9	0.91	0.89	1	0.89	0.96	0.99	1.02	1.02	1.03	0.92	0.91	0.98	0.93	0.97	0.93	0.88	0.86	0.89	0.95	1.05	0.65
50289	A_14_P132380	9	UBE2R2	4.0068054	1.145456	1.02	1	0.99	1.09	0.96	0.96	0.97	0.96	0.63	0.95	0.95	0.9	1.04	0.98	1.02	0.96	0.92	0.64	0.94	0.72	0.93	0.94	0.93	0.88	0.59	0.62	0.93	0.71	0.9	0.97	0.99	0.91	0.92	1.08	1.08	1.11	1.1	1.06	0.94	1.03	1.04	0.98	1.04	0.98	1.07	0.9	1.05	0.88	0.96	1.05	1.12	1.09	1.02	1.09	1.04	0.92	0.91	1.05	0.95	1.01	0.97	0.9	1.01	0.97	0.95	0.93	1	0.94	1.01	1.05	1.01	1.04	0.92	0.85	0.81
49986	A_14_P130737	9	chr9:21733410-21733469	4.007521	1.2384136	0.94	1	1.07	0.98	1	0.98	1.06	0.98	0.15	1.07	1.01	1.07	0.96	1.12	1	1.07	0.9	0.36	0.92	0.77	1.07	1.05	1.09	1.11	0.65	0.73	1.08	0.62	0.65	0.89	1.08	1.07	0.99	1	0.92	1.03	0.92	0.97	1.03	0.98	1.01	1	0.95	1.07	0.98	1.04	1.03	1.08	1.02	1.03	1	1.03	1.07	0.95	0.96	0.97	1.06	1.02	1	1.05	1.05	1	0.96	1.05	1.07	1.07	1.08	1.12	1.06	0.94	1.01	0.96	1.1	1.07	0.64
40778	A_16_P17931214	7	ADCY1	4.007779	1.1504197	0.92	0.97	0.99	1.12	0.97	1	1	0.95	0.57	0.94	0.95	0.99	0.97	1.03	0.97	0.9	0.98	0.68	0.84	0.62	1.02	1.05	1.02	1.04	0.64	0.72	0.91	0.92	0.87	0.99	0.9	1.06	0.96	1.1	1.01	1.01	0.97	0.95	0.92	0.93	0.94	0.99	1.03	1.02	1.02	0.98	0.95	0.99	0.93	0.95	0.99	1	1.07	0.99	1.07	1.06	0.99	1.03	0.98	1.05	1.1	0.94	0.95	1	0.93	1.04	1.06	1.01	1.04	0.96	1.05	0.97	1.01	1.07	1
49943	A_14_P115355	9	KIAA1797	4.0109215	1.2046814	1.03	1	0.98	1	1	1.1	1.04	1.01	0.21	1.02	0.96	1	0.94	0.98	1	0.93	0.95	0.65	0.98	0.76	1.11	1.11	1.01	1.15	0.71	0.78	1.05	0.69	0.65	1.09	0.98	1.1	1.07	1.08	1	1.04	0.97	0.94	0.92	1.05	0.93	1.01	1.04	1.12	1.04	1.03	1.03	1.03	0.96	1.03	1.03	1.09	1.08	1	1.02	1.16	1.08	1	1.06	1.01	1.08	1.14	1.1	1.06	1.14	1.1	1.04	1.05	1.12	1.02	1.05	0.96	1.07	1.09	0.72
39795	A_16_P37947251	7	TWISTNB	4.01794	1.1415305	0.86	1.03	1.06	0.98	0.99	0.88	0.94	0.96	0.57	0.95	0.96	0.91	0.97	0.95	1.03	0.94	0.94	0.92	0.87	0.67	1.08	0.91	0.9	0.97	0.61	0.64	1.03	0.75	0.84	0.86	0.86	0.92	0.95	0.89	0.94	0.91	0.89	0.8	0.8	0.91	0.79	0.89	0.95	0.92	0.92	0.93	0.92	0.87	0.96	0.92	0.88	0.87	0.92	0.96	0.97	0.91	0.97	0.96	0.92	0.89	0.89	0.92	0.87	0.94	0.99	1.02	0.94	0.98	0.95	0.97	0.9	0.81	0.95	1	0.97
49941	A_14_P113538	9	KIAA1797	4.0213428	1.1999378	1	0.95	1.03	0.96	1	0.96	0.88	0.91	0.2	0.97	0.98	0.92	0.92	0.95	0.97	0.94	0.88	0.76	0.92	0.69	0.97	1.12	0.88	0.99	0.6	0.65	0.94	0.55	0.53	0.93	0.88	0.91	0.87	0.96	0.9	0.89	0.86	0.89	0.81	0.94	0.91	0.95	0.9	0.89	1	0.86	0.85	0.92	0.92	0.85	0.91	0.86	0.95	0.94	0.89	0.9	0.94	1	1.03	0.95	0.99	0.93	0.86	0.83	0.9	1	0.98	0.96	0.97	0.84	0.88	0.82	0.91	1.01	0.6
49987	A_16_P18578048	9	chr9:21771805-21771864	4.03367	1.2219565	0.98	1	0.98	0.93	0.98	0.97	1.02	0.96	0.19	1.01	0.95	1.03	1.02	0.93	1.03	0.93	1.08	0.45	0.94	0.74	1.02	1.07	1.07	1.05	0.63	0.7	1.18	0.71	0.67	1.08	1.01	0.99	1.02	0.9	0.95	0.93	1.07	1.01	0.97	0.99	0.99	0.97	0.99	1.01	1.04	1.06	1.01	0.99	0.98	1.01	0.95	0.94	0.99	0.94	1	1.07	1.08	1.02	1	0.93	1.05	1.16	1.04	1.06	1.14	1.12	1.07	1.02	1.04	0.91	0.99	0.91	1.02	1.02	0.7
39992	A_16_P17880527	7	chr7:25275355-25275414	4.034439	1.1466737	0.98	0.98	1.08	1.08	0.99	1.01	1.05	0.96	0.64	1.02	0.98	0.97	1.01	1.02	0.92	0.92	1	0.73	0.99	0.65	1.01	0.98	0.96	1.02	0.64	0.68	1.01	0.69	0.95	0.93	1.01	0.96	0.97	0.95	1	0.97	0.92	0.98	0.97	0.99	0.95	1.01	1	0.93	1.06	0.97	0.98	1	0.92	0.98	0.91	0.93	1	0.89	0.99	0.98	0.94	0.95	0.99	0.9	0.86	0.95	1.03	1.04	0.95	0.9	0.93	0.98	1.01	0.88	0.94	0.95	0.92	1.04	1.05
49996	A_14_P121053	9	chr9:21957548-21957607	4.0353017	1.3096148	1.06	1.03	1.1	1.04	1.44	1.01	1.07	1.01	0.13	1.03	1	1.16	0.95	0.93	1.1	1.03	0.97	0.34	0.99	0.43	1.05	1.02	1	1	0.18	0.65	1	0.56	1	1.01	1.07	0.95	0.96	0.98	0.96	0.93	0.97	0.97	0.96	1.05	1.03	1	0.93	0.92	0.97	1.07	1.02	0.96	1.15	1.02	1.02	0.96	1.04	0.88	0.97	1.04	1.12	0.98	0.94	0.99	1.09	1.08	1.02	0.96	1.08	0.99	1.06	0.94	1.03	1.02	0.98	0.98	1.02	1.06	0.23
49654	A_16_P18553166	9	chr9:11649296-11649355	4.0375724	1.1579429	0.96	1	1.07	1	1	0.97	1.04	0.98	0.56	0.95	0.97	1.05	0.95	0.95	0.96	0.88	1	0.93	0.93	0.66	1.08	1.02	0.99	1.06	0.66	0.69	1.12	0.84	0.62	0.97	0.95	0.99	1.02	1.06	1.03	1	0.93	0.83	0.89	1.04	0.95	0.94	0.98	0.94	0.92	1.04	0.92	0.9	1	0.92	0.93	0.91	0.94	0.87	0.88	1.08	1	1.02	1	0.96	1.12	1.01	1.09	1.03	1.11	1.01	1.03	0.98	1.08	0.94	1.03	0.94	1	1.1	0.73
50443	A_16_P18611678	9	MELK	4.0417733	1.1475729	1	0.96	1.12	1	0.96	1.12	1.07	1.03	0.6	1.04	0.98	1.04	1	1	0.96	0.87	0.9	0.64	0.93	0.71	1.02	0.99	0.93	1.09	0.69	0.81	1.1	0.82	0.93	1.11	1.13	1.1	0.99	1.19	1.11	1.16	1.18	1.13	1.08	1.12	1.13	1.13	1.13	1.05	1.12	1.15	1.21	1.01	1.07	1.21	1.24	1.14	1.12	1.17	1.12	1.08	1.1	1.14	1.07	1.03	1.02	0.98	1.15	1.23	1.1	1.02	1.16	1.11	1.1	1.11	1.11	1.21	0.98	1.04	1
49491	A_14_P124382	9	MLANA	4.045592	1.157528	1.05	0.99	0.92	0.9	0.94	0.98	1.04	1.03	0.56	1.05	0.91	1.02	1.13	1.09	0.99	0.94	1.04	0.96	0.97	0.75	1	1.1	0.94	1.1	0.77	0.75	1.16	0.91	0.6	1.01	1.02	0.96	1.03	1.03	1.04	0.94	1.02	1.03	1	1.01	1.08	1.05	1.08	1.04	1.07	1.02	1.07	1.03	0.98	1.07	0.97	0.95	0.99	0.96	0.93	1.05	1.07	0.99	1.08	1	1.01	0.98	1.06	1.02	1	1.03	1.1	0.97	0.97	1.03	1	0.97	1.06	0.99	0.59
50418	A_16_P18610304	9	chr9:35926585-35926644	4.052017	1.1494766	0.96	1.08	1.09	1.07	0.97	1.08	1.05	1	0.56	1.01	0.95	1.05	0.89	0.95	1.03	0.98	1.02	0.7	0.97	0.79	1.03	0.96	0.96	0.99	0.64	0.69	1	0.79	0.97	0.99	0.93	0.91	0.99	1.07	1.04	1.13	1.15	1.06	1.01	0.97	1	1.07	1	1.12	1.03	1.05	0.96	0.97	0.94	0.96	1.03	0.96	0.99	1.11	1	0.97	1.04	1.09	1.06	1.01	0.92	1.01	0.95	1.03	0.91	1.02	0.99	1.09	1.11	1.11	1.17	1.13	0.95	1.01	0.95
40780	A_16_P01705873	7	ADCY1	4.054235	1.160735	1.04	1.06	1.09	1.06	1.08	0.99	1.01	1.01	0.59	1.01	0.99	1.08	1.07	1.13	1.05	0.99	1.05	0.67	1.02	0.75	1.08	0.98	1.01	1	0.63	0.67	1	0.83	1	0.99	0.97	0.94	0.98	0.97	0.95	0.94	0.99	1.02	1.08	0.98	1.01	0.99	0.96	0.96	1.04	0.97	1.01	0.99	0.99	1.01	1.01	0.96	0.98	0.97	1.01	1	0.94	0.93	1.02	0.94	0.89	0.92	1.01	1.02	0.95	0.92	0.96	1.02	0.96	0.98	0.95	0.92	0.99	0.97	0.94
49576	A_14_P134087	9	PTPRD	4.061908	1.1588018	0.99	1	1.01	1.01	0.98	0.92	0.94	0.9	0.58	0.9	0.92	0.88	0.92	0.91	0.96	0.91	0.93	0.89	0.92	0.6	0.96	1.01	0.95	1.01	0.55	0.6	0.95	0.72	0.55	0.89	0.87	1	0.93	0.95	0.97	0.99	0.87	0.87	0.86	0.9	0.9	0.86	0.86	0.99	0.89	0.85	0.86	0.91	0.9	0.86	0.85	0.89	0.97	0.88	0.94	0.98	0.98	0.87	0.89	0.98	0.99	0.99	1	0.98	0.88	0.95	0.98	0.9	0.89	0.87	0.91	0.85	0.98	0.96	0.6
50033	A_16_P02078368	9	chr9:23505762-23505821	4.066084	1.1643996	1.04	0.99	0.99	1	1.02	0.94	0.96	0.99	0.59	1.03	0.99	1.03	1.03	1.01	1.07	1.02	1.13	0.66	1.04	0.74	0.97	1.09	0.96	0.87	0.66	0.69	1	0.87	0.6	0.9	1.05	1.03	0.97	0.94	0.96	0.89	0.79	0.83	0.97	0.85	0.99	0.94	0.89	0.95	0.91	0.97	0.9	0.97	0.99	0.9	0.88	0.85	0.98	0.93	0.87	0.98	0.92	0.91	0.9	0.89	1.01	1.05	0.93	0.93	1	1.02	0.93	0.95	0.98	0.95	0.94	0.88	0.95	1.05	0.65
49989	A_16_P18578189	9	MTAP	4.089674	1.229019	0.97	0.99	0.97	0.96	1.03	0.93	0.99	0.97	0.18	0.98	0.94	0.94	1	0.98	0.94	0.89	0.93	0.38	0.96	0.47	1.01	0.95	1.04	1.03	0.67	0.69	1.01	0.6	0.59	0.9	0.95	0.97	0.93	1	0.9	0.97	0.92	0.89	0.9	0.92	0.94	0.94	0.9	1.01	0.89	1.01	0.91	0.98	0.94	0.91	0.94	0.94	1.08	0.92	0.91	1.07	0.91	0.94	0.94	0.97	0.99	0.93	0.95	0.94	0.99	0.97	1.01	0.98	0.95	0.89	0.91	0.98	1.03	0.96	0.59
50030	A_16_P18581362	9	chr9:23338535-23338594	4.0901904	1.1650654	1.07	0.97	0.99	0.98	1.05	0.97	1.02	1.01	0.58	1.04	0.99	1.02	1.04	1.03	1.06	1.01	0.97	0.71	1.03	0.72	1.05	1.01	1.05	1.08	0.6	0.7	0.98	0.86	0.61	1.06	1.12	1.05	0.98	0.92	1.05	0.95	1	0.98	1.05	1.01	1.04	1.01	0.98	0.94	1.02	0.97	1.03	1.05	0.99	1.03	0.91	0.93	0.96	0.89	0.93	1.05	1.09	0.98	1	0.99	1.12	1.16	1.08	1.01	1.09	1.01	1.06	1.01	0.97	1	0.95	0.97	1.08	1.06	0.68
49439	A_14_P201754	9	RCL1	4.0960917	1.1824032	0.85	1.03	1.09	1.1	1.05	1.26	0.93	0.94	0.62	1	1	0.97	0.97	1.16	1.01	1.03	0.99	0.9	1.06	0.72	1.13	1.14	0.93	1.07	0.69	0.79	1.1	0.83	0.53	1.01	1	1	1	1.07	1.29	1.13	0.95	0.9	0.89	1.07	0.73	1.05	1	1.13	1.04	0.99	1.04	0.99	0.97	1.04	0.95	0.98	0.95	1.02	1.04	1.08	1.04	1.12	1.04	1.04	1.07	0.95	1.06	1.02	1.02	1.09	1	1.15	1.09	0.95	1	1.01	0.95	1.07	0.63
49532	A_16_P02054086	9	JMJD2C	4.098853	1.1569532	1.04	1	1.06	1.08	0.97	0.95	0.98	0.98	0.61	1.03	0.98	1.09	1.17	1.09	1	1.05	0.95	0.94	0.94	0.71	1.01	0.99	0.98	0.96	0.65	0.72	1.14	0.89	0.68	0.96	1.06	0.94	0.99	1.03	0.95	0.98	1.03	0.98	1.08	0.99	1.01	1.01	1.04	0.97	1.04	0.98	1.01	1.07	0.92	1.01	1.06	0.99	0.94	0.99	0.96	1.02	0.98	0.96	1.02	0.93	1	0.89	1.03	0.99	0.97	0.97	1.04	1.01	1.06	0.97	1.05	0.95	1.02	1.01	0.52
50392	A_16_P38707445	9	chr9:35626487-35626546	4.101113	1.1596565	1.22	1.04	1.06	1.13	0.95	1	1	1.05	0.53	1.04	1.06	1.04	0.97	1	1.06	0.99	1.02	0.71	0.92	0.79	1.02	1.04	1	1	0.6	0.71	1.09	0.82	0.89	1.03	0.89	1.11	1.12	1.05	1.12	1.08	1.07	1.1	1.07	1.04	0.96	0.97	1.12	1.03	1.03	0.94	0.95	1.11	0.94	0.95	0.98	1.1	1.05	1.05	1.01	0.95	1.01	0.92	1.04	1.01	1.15	1.02	0.97	1.1	0.94	1.02	1	0.99	0.91	1.05	1.08	1.25	1.05	1.02	1.11
50114	A_16_P38688164	9	MOBKL2B	4.101195	1.1480865	0.93	0.99	1.03	0.97	1.02	1	0.99	1.02	0.63	1.05	0.96	0.95	0.99	1.05	1	1.05	0.97	0.66	0.93	0.71	0.97	0.97	0.94	1.02	0.6	0.6	0.94	0.89	0.95	0.95	0.87	0.89	0.94	0.91	0.91	0.91	0.86	0.84	0.96	0.93	0.91	0.97	0.88	0.88	1	0.88	0.93	0.99	0.94	0.93	0.79	0.83	0.9	0.93	0.93	0.85	0.89	0.89	0.85	0.96	0.86	0.95	0.9	0.88	0.94	0.89	0.91	0.92	0.93	0.85	0.91	0.91	0.95	0.89	1.04
49548	A_16_P18542873	9	chr9:7534498-7534557	4.106288	1.1507322	0.94	0.94	1.04	1.02	1.01	1.06	0.99	1.01	0.62	0.98	1	0.95	1.06	1.05	0.95	1.03	0.99	0.96	0.97	0.72	0.99	0.96	0.91	0.97	0.66	0.69	1.02	0.8	0.57	0.88	0.87	0.84	0.87	0.9	0.93	0.89	0.89	0.81	0.89	0.95	0.87	0.87	0.88	0.9	0.9	0.91	0.96	0.96	0.91	0.96	0.81	0.81	0.94	0.83	0.93	0.84	0.94	0.87	0.82	0.85	0.9	0.98	0.89	0.88	0.91	0.94	0.94	0.92	0.87	0.78	0.77	0.85	0.88	0.88	0.6
50300	A_16_P02092690	9	UBAP2	4.1065507	1.1454631	1.02	1	1.01	0.97	0.93	1.02	1.04	0.93	0.59	1.06	0.91	1.05	1	1.03	1.03	1.03	1	0.74	0.98	0.74	0.89	1.04	1	0.93	0.66	0.67	0.91	0.7	0.87	1.01	1	0.97	0.88	1.1	1.04	1.13	1.13	1.05	1.26	1.04	1.06	1.17	1.12	0.97	1.03	1.02	1.14	0.99	1.06	1.14	1.13	1.12	1.06	1.2	1.08	0.97	1.03	0.99	0.95	1.02	0.95	0.94	1.01	0.96	0.94	0.97	1.09	1.08	1.06	1.11	1.07	1.17	0.94	0.91	0.86
49438	A_14_P123360	9	RCL1	4.115316	1.159561	1.05	0.99	0.97	0.98	0.99	1.01	1.07	1.03	0.6	1.03	1.03	0.94	1.2	1.05	1.02	0.91	0.98	0.91	0.94	0.76	1.08	1.02	0.97	1.08	0.67	0.71	1.01	0.82	0.62	0.95	1.06	0.98	0.95	0.97	0.97	1.2	0.98	0.9	0.86	0.98	0.97	0.96	1.04	1.01	0.93	1.04	0.98	0.92	1	0.98	0.9	0.96	1.04	0.94	1.07	1.06	1	1.08	1.04	1.04	1.1	0.9	1.03	1.05	1	0.96	0.97	1.05	1	1	0.93	0.93	0.97	1.06	0.65
49657	A_14_P118017	9	chr9:11808291-11808350	4.115776	1.1524675	1.01	0.96	1	1.01	0.96	0.97	1.07	0.95	0.63	0.99	0.93	1.18	1.01	0.93	0.96	0.97	0.99	0.94	0.97	0.67	1.01	1.02	0.98	1.13	0.68	0.69	1.09	0.81	0.74	1	1.04	1.16	1.01	1.09	0.98	1.18	1.03	1.01	0.96	1.05	1.04	0.93	0.89	0.99	1.06	1.05	1.05	1.06	1.07	1.05	1	0.97	1.05	0.93	1	1.13	1.05	1.05	1.07	1.06	1.11	1.09	1.06	1.11	1.08	1.02	1.09	1	1.06	1.02	0.99	0.89	1.01	1.04	0.64
49978	A_14_P101271	9	IFNE1	4.119265	1.1981171	0.91	0.93	0.96	0.9	1.01	1.04	1	1.01	0.25	1.05	0.95	1.04	0.97	0.96	0.95	0.94	0.97	0.5	0.97	0.74	0.99	0.99	0.94	1.06	0.72	0.74	0.94	0.62	0.63	0.97	0.87	1.02	0.97	0.99	0.92	1	1.01	0.86	0.91	0.93	0.89	0.95	0.97	0.96	0.95	0.96	1.02	0.98	1.02	1.02	0.93	1	1.02	0.91	1.01	0.96	0.93	1.11	1.01	0.91	0.96	0.96	1.07	1	1.01	0.98	0.94	1	1.03	0.93	0.96	0.95	0.95	1.07	0.63
39390	A_14_P125058	7	MGC12966	4.122668	1.1558409	1.04	1.06	0.95	0.97	1.05	1.15	1.12	1.12	0.62	1.1	1.01	1.12	1.17	1.13	1.11	0.97	1.07	0.96	0.99	0.71	1.05	1.07	0.99	0.99	0.73	0.74	1.14	0.89	1.02	1.11	1.16	1.06	1.03	1.1	1.21	1.25	1.24	1.21	1.11	1.28	1.18	1.14	1.14	1.11	1.13	1.27	1.22	1.12	1.16	1.22	1.25	1.23	1.17	1.23	1.23	1.16	1.17	1.15	1.06	1.14	1.1	1.08	1.15	1.12	1.03	1.1	1.12	1.1	1.15	1.29	1.23	1.3	1.09	1.12	0.97
49993	A_16_P18578265	9	chr9:21892814-21892873	4.125086	1.2840371	0.99	0.99	1.07	1.11	1.05	1.06	1.14	1.07	0.19	1.03	1.04	1.22	1.02	1.13	1.04	1	1	0.44	1.11	0.51	1.11	1.06	1.11	1.1	0.24	0.76	1.07	0.62	0.76	1.14	1.15	1.06	1.09	1.11	1.04	1.02	1.03	1.13	1.21	1.02	1.06	1.06	1.09	1.19	1.07	1.1	1.21	1.06	1.12	1.21	1.04	1.1	1.1	0.99	1.05	1.09	1.22	1.06	1.06	1.13	1.11	1.1	1.16	1.17	1.03	1.02	1.09	1.05	1.05	1.04	1.04	0.97	0.97	1.17	0.62
49981	A_16_P18577368	9	chr9:21502385-21502444	4.125257	1.2372142	1	1.07	1.02	1	1.06	0.97	0.98	0.98	0.17	1.1	0.98	0.93	0.94	1.01	1.07	1.09	1.07	0.41	1.06	0.73	0.99	0.97	0.96	0.95	0.63	0.68	0.96	0.53	0.58	0.89	0.95	0.96	0.9	0.87	0.93	0.87	0.9	0.88	0.94	0.97	0.91	0.99	0.84	0.87	1.01	0.85	0.92	0.96	0.96	0.92	0.93	0.85	0.9	0.85	1.02	0.89	0.94	0.96	0.9	1.03	0.99	1.03	0.9	0.91	1	0.89	0.92	0.9	1.03	0.85	0.8	0.84	0.94	0.9	0.58
49964	A_14_P104628	9	chr9:21231471-21231530	4.1299167	1.2218736	0.92	1.12	1.03	1.02	1	1.16	1.08	0.95	0.23	0.87	0.96	0.95	1.02	0.99	1.01	0.93	0.95	0.42	0.88	0.77	0.98	1.06	1.04	1.03	0.75	0.78	0.94	0.6	0.63	0.89	0.87	0.97	1.03	0.98	0.95	0.95	0.99	0.79	0.77	1.01	0.94	1.07	1.05	1.05	0.88	0.96	0.87	0.88	0.91	0.87	0.93	0.92	1.1	1	0.93	0.96	0.99	1.1	1.04	0.97	1.07	1.01	0.98	1	1.01	0.87	0.95	1.04	1.04	1.03	0.92	1	1.06	0.98	0.57
50012	A_16_P18579463	9	chr9:22453166-22453225	4.1351423	1.1789527	0.91	0.96	0.88	0.96	0.96	0.88	0.93	0.93	0.59	0.89	0.99	0.89	0.99	0.93	0.92	1.04	0.95	0.38	0.85	0.7	0.89	0.96	1.01	0.99	0.62	0.65	0.99	0.63	0.57	0.85	0.86	0.91	0.9	0.87	0.91	0.81	0.88	0.82	0.83	0.91	0.86	0.81	0.88	0.89	0.89	0.85	0.88	0.91	0.85	0.88	0.88	0.81	0.98	0.85	0.91	0.88	0.88	0.82	0.86	0.93	0.99	0.96	0.87	0.87	0.86	0.96	1	0.89	0.83	0.78	0.88	0.77	0.95	0.92	0.62
50035	A_16_P02078513	9	chr9:23588116-23588175	4.1426454	1.1535408	0.89	0.96	0.95	0.95	0.98	0.81	0.91	0.9	0.6	0.98	0.9	0.9	0.91	0.87	0.9	0.97	0.98	0.67	0.96	0.64	0.94	0.95	0.93	0.96	0.57	0.55	0.9	0.7	0.59	0.96	0.8	0.8	0.93	0.93	0.84	0.9	0.73	0.86	0.88	0.83	0.91	0.93	0.86	0.9	0.81	0.84	0.84	1.01	0.83	0.84	0.82	0.81	0.89	0.88	0.89	0.86	0.81	0.91	0.85	0.95	0.98	0.9	0.92	0.84	0.97	0.94	0.84	0.87	0.89	0.82	0.81	0.77	0.88	0.92	0.59
50029	A_16_P18581209	9	chr9:23278698-23278757	4.1433053	1.1537431	1.01	0.93	0.96	1.01	0.91	0.86	0.94	0.94	0.58	1.01	0.9	0.95	0.97	0.95	0.88	0.85	0.89	0.61	0.89	0.67	1.01	1.03	0.99	1.04	0.65	0.67	1.01	0.81	0.59	0.84	0.91	0.97	0.89	0.98	0.94	0.94	0.84	0.83	0.89	0.92	0.91	0.91	0.88	0.91	0.9	0.94	0.92	0.89	0.86	0.92	0.87	0.85	0.88	0.95	0.94	0.94	0.9	0.87	0.88	0.91	0.98	1.01	1.02	0.96	1.02	0.91	0.89	0.88	0.9	0.87	0.93	0.85	0.9	0.96	0.58
49423	A_14_P121350	9	C9orf68	4.1457214	1.1573485	0.84	1.05	1.11	1.06	1.02	1.04	0.96	1.01	0.58	0.93	0.96	0.88	1	1.1	0.95	1.04	0.98	0.91	0.89	0.8	0.98	1.05	0.93	0.87	0.65	0.7	0.88	0.77	0.57	1.04	0.9	0.92	0.92	0.92	0.91	0.93	0.94	0.82	0.85	0.94	0.93	1.01	1	0.91	0.95	0.89	0.86	0.88	0.9	0.86	0.92	0.86	1.01	0.93	0.96	0.98	0.83	1	0.91	0.9	0.93	0.93	0.81	0.83	0.95	0.89	0.92	0.96	0.94	0.86	0.88	0.87	0.88	0.9	0.64
50036	A_14_P128755	9	chr9:23649971-23650030	4.1488185	1.1453831	0.91	0.98	1.07	0.95	0.99	0.92	0.95	0.98	0.6	1.04	1.04	1.07	0.99	0.95	0.98	0.99	1.04	0.65	0.98	0.73	0.99	0.92	0.9	0.97	0.76	0.71	0.97	0.75	0.63	0.93	0.9	0.9	0.92	0.84	0.88	0.88	0.85	0.94	0.91	0.94	0.91	0.9	0.92	0.93	0.89	0.95	0.99	0.98	0.98	0.99	0.85	0.87	0.88	0.9	0.89	0.92	0.96	0.89	0.95	0.99	0.93	0.97	1.03	0.93	0.99	0.88	0.96	1.01	1	0.86	0.88	0.86	0.93	1.06	0.64
50458	A_16_P38711014	9	PAX5	4.1492763	1.1692917	1.04	0.95	1.13	1.06	0.97	1.06	1.04	1.07	0.57	1.08	1.06	1.21	1.01	1	1.07	1.09	0.96	0.7	1.01	0.8	1.03	1.11	1.03	1.04	0.66	0.75	1.1	0.84	0.73	1.01	1.06	1.08	1.09	1.07	1.02	1.03	1.09	1.13	1.11	1.22	1.18	1.03	1.05	1.01	1.08	1.06	1.1	1.05	1.03	1.1	1.13	1.09	1.05	1.08	1.05	1.15	1.08	1	0.99	1.08	1.11	1.1	1.11	1.1	1.08	1.07	1.09	1.08	1.02	1.18	1.11	1.16	1.05	1.03	0.64
50018	A_14_P129139	9	chr9:22690103-22690162	4.150083	1.168736	0.96	0.94	0.98	0.93	0.97	0.83	0.92	1.03	0.56	0.95	0.96	0.92	1	0.99	0.98	1.12	1.06	0.7	0.98	0.73	0.96	1	0.92	0.93	0.57	0.59	0.96	0.79	0.59	0.91	0.86	0.89	0.95	0.79	0.87	0.89	0.78	0.92	0.95	0.85	0.86	0.95	0.97	0.9	0.89	0.83	0.88	0.94	1.02	0.88	0.81	0.82	0.82	0.87	0.84	0.87	0.87	0.89	0.93	0.86	0.91	0.91	0.82	0.86	0.89	0.87	0.92	0.83	0.87	0.86	0.87	0.8	0.84	0.87	0.6
49948	A_16_P18576138	9	KIAA1797	4.1536546	1.2177955	0.98	0.98	0.98	1.02	0.96	1.05	0.97	0.96	0.17	1.01	0.96	1	0.98	1.01	0.98	0.82	1	0.58	0.94	0.74	0.94	0.91	0.96	1.09	0.63	0.67	1.02	0.58	0.57	0.89	0.94	0.94	0.9	0.91	1.01	0.92	0.9	0.87	0.89	1.01	0.79	0.92	0.9	0.86	0.99	0.92	0.96	0.98	0.96	0.96	0.87	0.96	0.97	0.94	0.98	0.89	0.94	0.92	0.94	0.96	0.91	0.91	0.93	0.88	0.91	0.89	0.86	0.99	0.91	0.89	0.89	0.85	0.97	0.92	0.61
49581	A_16_P18545973	9	PTPRD	4.154006	1.167522	1.09	0.98	1.03	1.08	0.98	0.97	1.02	1.02	0.51	1.05	0.97	1.14	1.03	0.95	0.89	0.89	0.99	0.94	0.99	0.65	1.01	1.05	0.92	1.05	0.68	0.7	1.04	0.7	0.69	0.96	1.07	1.01	1	0.94	0.98	0.93	0.95	0.92	1	0.92	0.96	0.99	0.98	0.98	0.96	0.91	0.98	0.97	1.01	0.98	0.93	0.91	1.02	0.92	1.08	1.01	1.05	0.97	1	1.04	1.02	0.99	1.07	0.99	1.13	1.03	0.98	0.94	0.99	0.96	0.9	0.92	1.04	1.05	0.62
49920	A_16_P02074234	9	MLLT3	4.162335	1.1946895	0.99	1.05	1.06	1.02	1.02	1.14	1.11	1.1	0.62	1.02	1.11	1.43	1.09	1.14	1.05	0.93	1.04	0.7	1.01	0.84	1.05	1.15	1.04	1.19	0.81	0.77	1.18	0.83	0.72	1.14	1.11	1.06	1.14	1.01	0.91	0.98	1.09	1.02	1.05	1.03	1.2	1.12	1.01	0.99	1.12	1.13	1.03	1.15	1.11	1.03	1.09	1.07	1.04	0.94	0.98	1.11	1.08	0.9	1.06	0.96	1.17	1.06	1.2	1.1	1.09	1.09	1.08	1.07	1.07	1	0.99	0.99	1.08	1.16	0.66
50016	A_16_P18579842	9	chr9:22638451-22638510	4.1656213	1.1591522	1.26	0.93	1.1	1.05	1.03	0.98	1.04	1.02	0.61	1.07	1	1.2	1.03	0.98	0.98	1.05	1.07	0.72	1	0.76	1.06	1.04	1.08	1.08	0.75	0.77	1.12	0.83	0.7	1.1	1.05	1.07	1.03	0.98	0.96	0.98	0.99	1.06	1.11	0.96	1	1.01	1	1.14	1	1.08	1.12	1.11	1.06	1.12	0.96	1.02	1.12	0.94	1	1.15	1.13	0.97	0.99	1	1.15	1.22	1.1	0.97	1.09	1.09	1.09	1.1	1.12	1.1	1.06	1.01	1.09	1.19	0.67
40848	A_14_P123939	7	UPP1	4.1778517	1.1553483	1	0.98	1.01	0.95	1.01	1.13	1.02	1.05	0.59	1.03	0.99	1.11	1	0.93	1.05	0.92	1	0.92	0.97	0.66	1.03	1.02	0.98	1	0.69	0.72	1	0.77	0.69	1	1.03	0.93	1.06	1.01	0.99	0.95	0.94	1.07	1.04	0.96	0.98	1.1	1.09	1.07	1.09	0.99	1.03	1.08	1.05	1.03	0.99	0.97	0.97	0.93	1.06	0.98	1	0.99	1.05	1	0.95	1.01	1.01	1	0.98	0.88	0.99	0.98	1	0.93	0.96	0.98	0.97	1.03	0.96
49930	A_14_P108723	9	MLLT3	4.178217	1.1993538	0.92	1	0.97	0.87	1.09	0.99	0.96	1.07	0.3	0.99	1	0.97	1.1	1.06	1.07	1.04	1.01	0.73	0.97	0.74	0.97	0.92	0.97	0.97	0.67	0.64	1.03	0.7	0.61	0.81	0.89	0.97	0.95	0.92	1	0.93	0.86	0.88	0.83	0.87	0.84	0.94	0.93	0.86	0.89	0.91	0.82	0.86	0.91	0.82	0.88	0.92	0.98	0.94	0.95	0.88	0.86	0.95	1	0.94	0.98	0.96	0.86	0.92	0.95	0.99	0.9	0.93	0.92	0.95	0.89	0.89	1.07	0.87	0.68
50291	A_14_P116012	9	UBE2R2	4.1790085	1.1573144	0.99	1.02	1.08	1.05	1	1.04	1.03	0.96	0.6	0.99	0.9	1.04	0.89	0.97	0.99	0.9	0.91	0.62	0.94	0.67	1.01	0.98	0.97	0.98	0.62	0.7	1.09	0.75	0.97	1.03	1.07	0.97	0.96	1.05	1.14	1.07	1.1	0.98	1.03	1.06	1.1	1.02	1.01	1.02	1.06	1.02	0.98	0.99	0.99	0.98	1.12	1.09	1	1.21	1.06	0.95	0.99	1.08	1.02	1.08	1.01	0.94	1.05	1.12	0.93	0.97	1.03	1.06	1.04	1.16	1.14	1.17	1.04	1	0.92
39261	A_16_P37907820	7	SDK1	4.1805973	1.1637629	0.98	1.15	0.92	0.99	1.14	1.1	1.19	0.98	0.66	0.91	0.91	1.07	0.94	0.96	1.07	1.1	1.13	0.96	0.9	0.7	1.13	1.12	0.93	1	0.71	0.72	0.91	0.83	1.07	0.81	0.97	0.89	1.07	0.89	0.94	0.87	1.04	0.92	0.9	0.88	1.05	1.09	0.94	0.88	0.82	1.06	0.96	1.01	1.1	0.96	0.91	0.86	1.06	1.1	0.99	1.1	1.03	0.93	1.02	1.03	0.96	1.03	1.1	1.07	1.06	1.08	0.89	0.91	1.15	1.11	1.09	1.08	1.04	0.93	0.98
49946	A_16_P18576032	9	KIAA1797	4.1815567	1.2379583	0.97	0.96	1.07	0.99	0.96	1.04	1.04	1.05	0.17	1.01	1.05	1.02	1.01	1.05	1.05	0.88	0.95	0.57	0.93	0.64	0.95	1.07	0.98	1.25	0.72	0.71	1.14	0.62	0.62	1.03	1.16	1.05	1.11	1	1.12	1	0.95	1.01	1.05	0.98	0.99	1.05	0.95	1.03	1.07	1.09	1.03	1.07	1.02	1.03	1.03	1	1.15	0.97	1	1.09	1	1	1.02	1.15	1.04	0.99	1.1	1.12	1.03	1.03	1.07	0.97	0.99	0.98	0.93	1.03	1.07	1.1	0.6
49414	A_16_P02051051	9	chr9:4455914-4455973	4.1830544	1.1780589	1.11	1.04	1.07	1.11	1.05	1.07	1.09	1.06	0.6	1.08	1.06	1.15	1.04	1.09	1.02	0.94	0.97	0.91	0.96	0.72	1.08	1.13	1.13	1.17	0.65	0.73	1.12	0.81	0.68	1.01	1.06	1.09	1.12	1.1	1.13	1.12	1.09	1.18	1.11	1.02	1.08	1.05	1.11	1.05	1.16	1.12	0.99	1.1	1.01	0.99	1.06	1.08	1.12	1.01	1.06	1.18	1.06	1.05	1.05	1.17	1.13	1.18	1.13	1.14	1.09	1.07	1.13	1.1	1.08	0.98	1.13	1.06	1.12	1.07	0.62
50023	A_14_P116221	9	chr9:22992318-22992377	4.1853814	1.1624602	0.91	0.96	0.94	0.97	0.96	0.86	0.94	0.99	0.6	0.99	0.9	0.83	1.02	0.97	0.98	0.97	1.11	0.6	1.01	0.76	1.02	0.9	0.9	0.96	0.62	0.62	0.91	0.76	0.59	0.89	0.82	0.86	0.94	0.92	1	0.88	0.82	0.89	1.07	0.85	0.99	0.82	0.9	0.92	0.88	0.93	0.86	0.9	0.9	0.86	0.82	0.82	0.9	0.85	0.84	0.92	0.94	0.95	0.93	0.86	0.85	0.83	0.92	0.9	0.95	0.96	0.9	0.94	0.95	0.86	0.94	0.86	0.91	0.9	0.65
40115	A_16_P17888908	7	CREB5	4.1902246	1.1511357	0.98	1.09	0.89	1.07	0.98	1.05	0.96	1.05	0.6	0.88	0.97	1.04	1.03	1.07	0.96	0.93	0.91	0.95	0.98	0.61	1.02	1.06	0.85	0.95	0.71	0.72	0.91	0.77	0.81	0.94	0.97	1	0.92	1.01	0.95	1	1.03	1.03	0.96	1	0.95	1.03	1.01	1	0.97	0.98	0.99	0.95	1.07	0.99	0.93	0.93	0.95	0.91	0.99	0.95	1.09	0.97	0.95	1.07	0.94	0.95	0.95	1.01	0.93	0.99	0.98	0.93	0.92	0.9	1.03	0.96	0.89	1.01	1.04
49545	A_14_P105421	9	chr9:7356869-7356928	4.19583	1.1528322	1.03	0.96	1.06	1.05	0.98	0.96	1.08	0.95	0.66	1.01	0.98	1.15	0.96	0.97	0.97	1.01	0.97	0.94	0.93	0.72	1.15	1.01	0.98	1.03	0.73	0.68	1.11	0.82	0.66	1.01	1.13	1.14	1.02	0.95	0.97	0.99	0.96	1.04	1.22	0.99	1.12	1.02	0.92	1.12	1.09	0.96	1.03	1.06	1.03	1.03	0.91	0.94	0.93	0.81	0.94	1.04	1.02	0.89	1.01	0.92	1.03	1.07	1.11	1.03	0.97	0.95	0.99	0.98	1.11	0.97	0.95	1.01	1.05	0.98	0.64
49933	A_16_P02074643	9	KIAA1797	4.197872	1.215047	0.98	0.94	1.1	1.03	1.02	1.02	0.98	0.96	0.21	0.98	0.96	0.99	1.03	0.99	1	0.94	1.01	0.59	0.98	0.69	0.97	0.92	0.99	0.94	0.6	0.62	0.92	0.51	0.65	0.93	0.94	0.88	0.88	0.9	0.96	0.9	0.85	0.94	0.93	0.85	0.99	0.98	0.93	0.9	0.9	0.91	0.99	0.96	1.01	0.99	0.98	0.95	0.92	0.92	0.94	0.96	0.96	0.99	0.92	0.92	0.88	0.86	1	0.89	0.93	0.95	0.85	0.99	0.97	0.91	0.84	0.88	0.9	0.91	0.57
49997	A_14_P129522	9	CDKN2A	4.2060575	1.2454726	1.02	0.95	1	0.85	0.97	0.96	0.91	0.96	0.31	0.97	0.99	0.96	1.18	1	0.99	1.02	0.97	0.42	0.99	0.51	1.04	1.01	1.02	0.96	0.48	0.63	0.87	0.63	0.39	0.96	0.95	0.97	0.96	1	1.01	0.99	0.88	0.9	0.92	0.96	0.98	0.99	0.95	0.93	0.94	0.94	0.96	0.9	0.97	0.96	0.93	0.94	0.98	0.91	0.99	0.96	1	0.99	1.02	1	1.01	0.96	1.02	0.93	0.92	0.97	1.02	1.02	0.98	0.92	0.91	0.96	0.96	0.99	0.41
49425	A_16_P02051342	9	C9orf68	4.21708	1.165298	0.89	1.02	0.96	0.82	0.98	1.03	1.02	1.1	0.54	1.01	0.98	1.02	0.91	0.99	1.12	0.96	0.97	0.86	0.83	0.71	0.85	0.95	0.86	1.08	0.75	0.72	1.1	0.87	0.59	1	0.95	0.92	0.87	1	1.14	0.88	1.09	1.04	0.97	1	0.97	0.94	0.99	1.12	0.9	1.04	0.99	1	1.06	0.99	1.04	0.9	0.99	1.04	1.08	1.01	1.07	1	1.01	0.94	0.96	1.01	0.97	0.98	1.06	1	1.08	0.96	0.94	0.96	1.06	0.9	0.99	1.08	0.62
49923	A_16_P02074356	9	MLLT3	4.221208	1.1876696	1.07	1.09	0.98	1.18	1.02	1.05	0.99	1.01	0.61	1.01	1.03	1.05	1.01	1.02	1	1.04	1.05	0.68	1.13	0.76	1.04	1.01	0.99	1	0.68	0.69	0.99	0.56	0.61	0.9	0.91	1.14	0.97	1.01	0.97	0.91	0.9	0.95	0.96	0.92	0.92	0.93	0.88	0.95	0.96	0.9	0.91	0.94	0.89	0.91	0.9	0.9	0.99	0.83	0.94	0.92	1.03	0.95	0.93	0.97	0.95	0.99	0.88	0.9	0.9	0.95	0.88	0.95	0.89	0.92	0.92	0.88	0.97	0.87	0.63
50014	A_16_P18579614	9	chr9:22527010-22527069	4.228603	1.1748136	1.03	1.01	1.14	1.08	1.12	1.01	1.08	1.03	0.62	1.03	1.02	1.1	1.07	1.01	0.97	1.04	1.02	0.7	1.05	0.75	1.12	1.06	1.09	1.15	0.67	0.72	1.09	0.91	0.65	1.06	1.29	1.16	1.23	1.08	1.05	1.02	1.01	1.04	0.94	1.12	1.04	1.05	1.08	1.09	1.07	1.03	1.05	1.02	1.03	1.05	1.1	1.03	1.09	0.94	1.05	1.17	1.1	1.08	1.04	1.16	1.23	1.13	1.13	1.08	1.12	1.1	1.12	1.11	1	0.97	0.97	0.97	1.21	1.08	0.6
49991	A_14_P117235	9	MTAP	4.230171	1.2345996	1	1.04	0.97	0.97	0.9	0.9	0.93	0.95	0.17	0.92	0.98	0.82	0.89	0.98	0.95	0.92	0.96	0.38	0.95	0.46	0.98	0.91	0.89	0.94	0.57	0.61	0.85	0.49	0.56	0.82	0.83	1.02	0.86	0.94	0.85	0.93	0.86	0.81	0.85	0.84	0.83	0.86	0.83	0.91	0.96	0.86	0.86	0.84	0.88	0.86	0.84	0.79	0.93	0.81	0.85	0.88	0.91	0.89	0.76	0.99	0.96	0.95	0.83	0.85	0.9	0.9	0.85	0.9	0.91	0.8	0.85	0.85	0.89	0.9	0.61
50027	A_16_P38678279	9	chr9:23167135-23167194	4.2308593	1.1570555	1	0.97	0.99	0.95	1.01	0.9	0.92	0.97	0.55	0.98	0.96	0.96	0.94	0.92	0.94	0.95	0.94	0.61	0.95	0.7	0.97	0.94	0.95	0.92	0.58	0.61	0.92	0.74	0.61	0.84	0.9	0.88	0.89	0.86	0.84	0.83	0.89	0.88	0.94	0.81	0.85	0.85	0.83	0.91	0.87	0.94	0.91	0.85	0.92	0.91	0.82	0.89	0.89	0.9	0.86	0.87	0.91	0.93	0.92	0.87	0.9	0.92	0.89	0.91	1.04	0.92	0.89	0.92	0.93	0.8	0.82	0.76	0.96	0.88	0.55
40826	A_16_P01708269	7	TNS3	4.238383	1.1636205	1.01	0.96	0.97	1.05	0.99	1.12	1.04	1.06	0.64	1.06	0.91	1.2	0.98	0.96	1.07	0.95	1.02	0.67	0.98	0.75	0.92	0.94	0.85	1.02	0.65	0.73	1.08	0.75	1.06	1.03	1.06	0.94	0.93	0.93	0.93	1.02	1.09	0.96	1.05	1	1.03	1.07	0.92	0.96	0.94	0.99	0.99	1.09	1.04	0.99	1.02	1.05	0.97	0.91	0.97	0.97	1.02	1.07	1	0.98	0.99	0.99	0.91	0.91	1.01	0.97	0.98	1.01	1.02	1.09	1.06	0.99	0.92	0.95	0.97
49931	A_16_P02074616	9	chr9:20626167-20626226	4.2414885	1.2282295	0.95	1.04	1.03	1	1	1.06	1.07	0.94	0.18	1.01	1.01	1.02	1.02	1.03	1.12	1	1.02	0.65	1.01	0.7	0.97	0.98	1.01	1.02	0.66	0.64	1.03	0.61	0.57	0.98	0.96	0.9	0.94	0.96	0.93	0.95	0.96	0.92	0.93	0.89	0.92	0.97	0.95	0.99	0.97	0.99	1	0.96	0.96	1	0.88	0.9	0.95	0.9	0.92	0.92	0.96	0.96	0.96	0.9	0.95	0.93	0.95	0.83	1.04	0.97	1.01	0.93	0.95	0.89	0.87	0.93	0.95	1.05	0.53
50000	A_14_P102897	9	CDKN2B	4.266461	1.2840213	0.99	0.98	1.06	0.99	0.96	1	0.99	0.98	0.17	1.01	0.97	1.03	0.94	0.99	1.14	0.98	0.91	0.41	0.98	0.74	1.09	1.13	1.04	1.09	0.66	0.34	0.88	0.58	0.26	0.92	0.96	1.09	0.97	1.01	1.05	0.98	0.92	0.86	0.91	0.99	0.95	1	0.98	1.02	0.98	0.98	0.99	0.95	0.91	0.99	1.03	1	1.06	0.99	1.01	1.08	1.07	0.95	1.03	1.02	1.01	1.05	1.01	0.95	0.99	0.98	1.03	1.03	1.02	0.97	1	0.99	1.05	0.9	0.27
49914	A_14_P131247	9	chr9:20208937-20208996	4.2672625	1.1714746	1.06	1.01	0.89	0.96	1.04	0.91	1	1.04	0.64	1.02	1	1.03	1.03	1.04	1.02	1.13	0.96	0.75	0.99	0.74	0.95	0.94	1.01	0.94	0.66	0.66	1.01	0.59	0.6	0.92	0.89	0.89	0.91	0.93	0.84	0.94	0.89	0.89	0.91	0.93	0.91	0.9	0.92	0.89	0.95	0.89	0.91	1	0.97	0.91	0.86	0.87	0.92	0.92	0.89	0.9	0.91	0.93	0.94	0.86	0.86	0.93	0.91	0.86	0.93	0.98	0.89	0.92	0.96	0.89	0.98	0.78	0.87	0.89	0.66
49972	A_16_P38674395	9	chr9:21386491-21386550	4.294508	1.2720767	0.97	1	0.98	1.03	1.06	1.11	1.04	1.06	0.18	1.08	1.04	1.23	1.06	1.01	1.03	0.93	0.96	0.35	0.91	0.72	1.21	1.21	1.12	1.14	0.68	0.73	1.17	0.67	0.69	0.97	1.02	1.12	1.13	1.05	1.05	1.02	1.01	1.03	1.01	1.01	0.95	1.05	1.11	1.06	0.98	1.07	1.09	1.09	1.07	1.09	1	1.05	1.02	0.94	1.01	1.08	1.11	0.95	0.97	0.98	1.16	1.09	0.97	1.04	1.08	1	1.01	1.03	0.99	0.92	1.01	0.96	1.04	1.13	0.69
50021	A_16_P18580207	9	chr9:22808496-22808555	4.2960815	1.1757793	1.24	1.04	1.01	1	1.09	1.07	1.02	1.06	0.67	1.1	1.02	1.22	1.14	1	0.99	1.07	1.16	0.72	1.06	0.77	1.15	1.11	1.09	1.11	0.66	0.7	1.1	0.93	0.8	1.05	1.18	1.07	1.15	1.02	1.06	1.03	0.99	0.99	1.09	0.98	1.04	1.06	1.09	1.02	1.15	1.1	1.09	1.17	1.05	1.09	1.08	1.04	0.99	0.88	1.02	1.14	1.13	1.04	1.08	0.93	1.11	1.09	1.19	1.14	1.09	1.11	1.07	1.06	0.99	1.09	1.01	0.98	1.1	1.06	0.65
50393	A_16_P38707466	9	chr9:35639252-35639311	4.309523	1.1472938	0.96	1.05	1.07	1.06	1.04	1.12	1.01	1	0.64	0.97	1	1	1.06	1.05	1.05	0.96	1	0.75	0.98	0.77	1.01	1.01	0.99	0.88	0.74	0.73	1.11	0.73	0.9	1.08	1.07	1.06	0.97	1.07	1.11	1.07	1.03	0.98	0.89	0.95	1.06	1.04	1.05	0.96	1.13	1	1.01	0.87	0.96	1.01	1.03	1.06	0.96	1	1.18	1.08	0.95	1.06	1.01	1.06	0.98	0.95	1.09	1.07	0.97	1.05	1.01	1.14	1.17	1.04	1.07	1.02	1.05	1.01	0.92
49944	A_16_P18575947	9	KIAA1797	4.321702	1.2235484	0.94	1.03	1.1	1.07	1	1.02	0.92	0.98	0.15	1.05	0.92	0.89	0.96	0.95	1.02	0.97	0.97	0.68	1.01	0.72	0.95	0.99	0.86	0.95	0.61	0.63	0.93	0.51	0.58	0.89	0.92	0.92	0.9	0.9	0.94	0.94	0.87	0.88	0.84	0.95	0.91	0.99	0.91	0.86	0.95	0.83	0.98	0.83	0.94	0.98	0.9	0.83	0.88	0.97	1.01	0.88	0.92	0.93	0.91	0.93	0.99	0.95	0.92	0.94	0.94	0.94	0.95	0.96	0.94	0.87	0.87	0.87	0.96	0.99	0.56
50019	A_16_P18580046	9	chr9:22723912-22723971	4.3230567	1.1655428	0.98	0.97	0.94	0.95	1.01	0.97	1.04	0.93	0.58	1.06	0.97	1.19	1.05	0.96	1.02	0.93	1	0.69	0.96	0.63	0.99	1.01	0.98	0.98	0.7	0.72	0.97	0.84	0.64	0.86	0.93	1	0.89	0.95	0.97	0.88	0.93	0.93	0.97	0.9	0.96	0.92	0.89	0.91	0.91	0.99	0.99	0.88	1.04	0.99	0.9	0.9	0.89	0.9	0.9	0.9	0.99	0.96	1.01	1	1	0.96	0.93	0.93	0.97	0.93	0.99	0.96	0.93	0.91	0.9	0.91	0.95	0.99	0.57
49942	A_16_P18575807	9	KIAA1797	4.3253345	1.2494076	1.06	1.02	1.03	1.13	1.03	1.11	1.03	1.06	0.16	1.09	0.98	1.26	1.02	1	1.04	1.02	1.08	0.67	1.05	0.73	1.12	1.1	1.08	1.09	0.68	0.74	1.08	0.6	0.64	1.1	1.09	1.13	1.04	1.05	0.93	1.02	1.06	1	1.08	1.04	1.04	1.06	1.02	1.07	1.02	1.06	1.12	1.11	1.04	1.12	0.99	0.97	0.97	0.95	0.96	1.02	1.1	1.03	1.09	1.02	1.08	1.03	1.09	0.99	1.07	0.94	1.08	0.99	0.94	0.95	1.02	0.93	1.04	0.98	0.58
49580	A_16_P38642770	9	PTPRD	4.3278956	1.1705458	1.02	1.02	0.98	0.98	1.01	0.95	1.1	0.99	0.57	1.04	1	1.09	1.03	0.95	0.98	0.85	0.87	0.89	0.88	0.59	1.01	1	0.93	1.1	0.64	0.71	1.05	0.78	0.67	1.02	1.08	1.03	1.01	1.15	0.97	1.06	0.96	1	0.96	1.06	0.97	1.09	0.96	1.01	1.01	1.02	1.07	1.05	1.11	1.07	1.01	1.03	1	0.97	0.94	1.12	1.08	1.04	1.03	1	1.05	1.03	1.04	1.09	1.12	1.02	1.02	1.08	1.05	1.04	0.96	1.01	1	1.01	0.64
50454	A_16_P18612561	9	PAX5	4.3383884	1.1729969	1.13	0.97	1.03	1.02	1.12	1.09	1.15	1.06	0.65	1.09	1.02	1.32	1.05	1.06	1.14	1.03	1.09	0.68	1.07	0.85	1.12	1.04	1.05	1.15	0.78	0.79	1.14	0.89	0.84	1.13	1.2	1.12	1.15	1.14	1.1	1.1	1.27	1.33	1.27	1.17	1.2	1.14	1.1	1.16	1.24	1.24	1.24	1.22	1.15	1.24	1.19	1.21	1.1	1.05	1.08	1.22	1.22	1.08	1.12	1.06	1.15	1.13	1.26	1.21	1.16	1.12	1.23	1.12	1.16	1.26	1.19	1.17	1.12	1.12	0.6
50409	A_14_P104409	9	HINT2	4.3436174	1.1741211	1.06	1	1	1.08	1	1	1.03	1.15	0.63	1.09	0.81	1.05	1.02	1.03	1.1	1.07	1.03	0.67	0.99	0.7	1.01	1	1.03	1.02	0.62	0.68	1	0.74	1.09	0.95	1.02	0.97	0.97	1.04	1.03	1.03	1.16	1.01	1.05	1	1.05	1.02	1.04	1.04	0.99	1.02	1.13	1.03	1.04	1.13	1.11	1.07	0.98	1.06	1.11	0.99	1.01	1.03	0.99	1.09	0.99	1.02	1.06	1.09	0.96	0.99	1.03	1	1.07	1.09	1.03	1.14	0.99	0.98	1.03
49919	A_16_P18574644	9	MLLT3	4.365974	1.1960881	0.97	1.04	1.03	0.92	1.01	1.02	1.1	1.02	0.62	1.06	1	1.1	1.06	1.08	0.96	1.13	0.96	0.6	1	0.77	1.16	1.09	1.12	1.06	0.75	0.72	1.1	0.58	0.66	1.06	1.07	1.09	1.1	0.98	1	1.06	0.91	0.95	0.98	1	1	1.04	0.96	0.98	1.02	0.95	0.95	1.09	0.93	0.95	1.09	0.96	1.07	0.89	0.98	1.03	1.02	0.98	1	1	1.07	1.05	0.99	1	1.05	1.02	1.2	0.96	0.99	0.96	0.94	0.93	1.12	0.97	0.61
49917	A_16_P18574541	9	MLLT3	4.3676157	1.1630106	0.94	1	0.96	0.99	1.02	0.97	0.98	0.97	0.59	0.97	1.02	0.97	0.95	1.07	1	0.99	0.89	0.66	0.94	0.75	1.08	1.08	1	0.99	0.63	0.7	1.06	0.73	0.74	0.97	0.98	1.06	1.02	1.02	1.01	1	0.96	0.96	1	1.02	1.02	1	0.97	0.96	0.96	0.95	0.91	0.98	0.96	0.91	0.98	0.96	1.04	0.9	0.97	0.98	0.93	0.88	0.95	0.99	1.08	1.05	1	0.97	0.97	0.99	0.95	1	0.9	0.92	0.97	0.95	1.08	1.02	0.78
49592	A_16_P02057327	9	PTPRD	4.3920083	1.1595855	0.98	0.95	0.94	1.02	1.01	0.95	1	1.02	0.6	1.01	0.97	1.07	0.99	0.98	1	0.94	0.97	0.9	0.97	0.69	1.04	1.04	0.97	1.03	0.67	0.72	1.05	0.76	0.58	1.01	0.99	0.95	0.97	0.93	0.97	0.91	0.91	0.87	0.99	0.99	0.95	0.95	0.94	0.97	0.95	1.03	0.93	0.93	1.02	0.93	0.84	0.95	1.07	0.89	0.91	0.97	1.02	0.92	0.97	0.99	0.96	1.02	0.94	1	1.07	0.94	1.03	0.95	1	0.93	0.94	0.88	1.07	1.06	0.65
49913	A_14_P119246	9	chr9:20111574-20111633	4.399413	1.1764792	1.01	1.14	1.14	1.02	1.07	1.08	1.11	1.01	0.59	1.02	0.94	1.07	1.06	1.02	0.98	0.97	0.99	0.72	1.03	0.68	1.06	1.02	1.08	1.09	0.79	0.9	1.05	0.64	0.66	1.03	1.1	1.09	1.04	0.97	0.95	0.96	1.01	0.92	0.99	1.04	1.01	0.91	0.96	1.05	1.07	1.06	1.11	1.08	1.01	1.11	0.95	0.94	1.05	0.95	0.97	1.02	1.03	1.03	1.02	0.98	1.09	1.05	1.06	1.03	1.08	1.07	1.02	1.06	1.05	1.02	0.99	0.93	1.01	1.13	0.67
40835	A_16_P38017890	7	PKD1L1	4.4221487	1.1881965	1.05	1.05	1.08	1.19	1.04	1.22	1.1	1.08	0.67	1.11	0.96	1.42	1.14	1.03	1.05	1.03	1	0.74	0.98	0.81	1.21	1.15	1.06	1.16	0.77	0.85	1.14	0.86	1.05	1.17	1.27	1.2	1.23	1.12	1.17	1.14	1.29	1.14	1.16	1.18	1.21	1.2	1.17	1.11	1.17	1.2	1.22	1.21	1.15	1.22	1.2	1.21	1.19	1.13	1.17	1.14	1.22	1.14	1.24	1.12	1.13	1.19	1.2	1.35	1.19	1.18	1.15	1.14	1.11	1.18	1.22	1.09	1.18	1.18	1.08
50459	A_16_P38711066	9	PAX5	4.4345126	1.1542468	1.06	1.04	1.14	1.14	0.99	1.04	1.1	1.02	0.65	1	1.04	1.12	1.06	1.05	1.09	1.17	1.06	0.76	1.04	0.84	1.14	1.04	1.04	1.07	0.77	0.83	0.99	0.85	0.76	1.08	1.17	1.15	1.03	1.11	1.02	1.05	1.12	1.2	1.13	1.06	1.08	1.09	1.15	1.11	1.02	1.14	1.02	1.13	1.06	1.02	1.12	1.14	1.03	0.93	1.18	1.12	1.2	1.11	0.96	1.02	1.07	1.1	1.13	1.1	1.05	1.17	1.12	1	1.14	1.14	1.25	1.06	1.07	1.03	0.63
40340	A_16_P01689389	7	BMPER	4.468169	1.1507676	1	0.97	0.94	1	1.03	0.98	1.02	0.96	0.67	0.86	0.92	0.88	1	0.98	1.05	1.08	1.06	0.63	0.94	0.71	0.99	0.98	0.83	0.95	0.67	0.67	1.03	0.99	0.87	0.85	0.93	0.95	0.83	0.88	0.89	0.88	0.87	0.81	0.78	0.92	0.9	0.9	0.96	0.8	0.92	0.93	0.88	0.87	0.88	0.88	0.76	0.84	0.92	0.83	0.89	0.84	0.89	0.86	0.94	0.86	0.88	0.94	0.88	0.97	0.96	0.92	0.9	0.92	0.93	0.89	0.87	0.77	0.86	0.88	0.92
49998	A_14_P130650	9	CDKN2A	4.470411	1.3194782	0.9	1.04	1	0.93	0.99	0.91	0.98	1.02	0.18	0.97	1.02	0.93	1.02	1	1.01	1.07	0.99	0.36	1.01	0.49	1.01	1.01	1.06	0.96	0.23	0.32	1	0.62	0.23	0.91	0.93	0.96	0.93	0.91	0.95	0.95	0.9	0.9	0.96	0.94	0.97	0.98	0.94	1.02	0.95	0.91	0.97	0.91	0.95	0.97	0.91	0.93	0.98	0.95	0.96	0.98	0.95	0.92	0.95	0.92	0.98	1.02	0.93	0.93	0.97	0.97	0.98	0.89	0.99	0.89	0.93	0.87	0.99	0.94	0.2
10946	A_16_P00424253	2	chr2:89256456-89256515	4.4907956	1.2420334	0.83	0.98	0.46	0.96	0.94	1	0.96	1.07	0.88	1.01	0.72	1.01	1.38	1.06	0.91	1.04	1.01	0.65	0.71	0.81	1.11	1.02	0.49	1.1	0.89	0.39	1.05	1.08	0.53	0.93	1.11	0.99	1.04	0.95	1.05	1.01	0.97	0.89	0.96	0.98	0.87	1	0.91	1.02	0.95	1.02	0.96	1.06	1.01	0.96	0.97	1.01	0.91	1.02	0.93	1.03	1.13	1.03	1.15	0.89	1	0.97	1.06	0.95	0.9	1.02	0.94	0.96	0.96	1.01	1.09	1.02	0.88	0.99	0.42
50301	A_16_P18606035	9	UBAP2	4.4925127	1.1377784	0.98	1.08	0.92	0.95	0.93	1.02	1	0.98	0.63	0.97	0.94	0.95	0.99	0.99	1.04	0.98	0.91	0.68	0.89	0.76	0.98	0.98	0.94	0.92	0.71	0.66	0.98	0.8	0.89	1.03	0.98	0.94	0.91	1.15	1.04	1.14	1.17	1	0.92	1.06	1.05	1.03	1.07	0.98	1.05	1.01	1.11	0.98	1.05	1.11	1.08	1.06	1.06	1.23	1.15	0.95	1.04	1.03	1.02	1.25	1	0.87	1.08	1.08	0.94	0.92	0.97	0.99	1.09	1.18	1.12	1.11	0.98	0.91	0.94
50011	A_16_P02077035	9	DMRTA1	4.513308	1.210557	1.11	0.91	0.96	1.19	0.97	1.15	1.04	1.01	0.61	0.98	0.95	1.23	0.98	1.02	1.06	1.04	1.04	0.47	1.05	0.79	0.99	1.11	1.02	1.07	0.7	0.77	1.06	0.66	0.68	0.99	0.92	1.03	0.98	0.98	1.06	0.93	0.91	0.88	0.85	1.05	0.92	1.02	0.98	0.93	0.97	0.91	0.99	1.07	0.87	0.99	0.91	0.78	0.94	0.84	0.94	1.08	1.01	0.98	0.91	0.96	0.97	1.01	0.97	1.05	0.95	0.98	0.88	1	0.89	0.91	0.81	0.89	1.01	1.05	0.76
40060	A_14_P114829	7	HOXA7	4.5189366	1.1894438	1	1	1.09	0.96	1.23	1.11	1.02	0.94	0.6	1.01	0.93	1.09	1	1.02	1.15	0.93	0.91	0.86	0.92	0.75	1.01	0.97	0.97	1	0.55	0.66	1	0.81	0.61	1.02	0.92	0.96	1.11	1.04	0.98	0.87	0.96	1.04	1.02	0.97	1.01	0.88	0.97	0.94	1.06	0.95	1.09	0.99	1.01	1.09	0.94	1.03	0.99	0.96	1.03	0.92	1	1.07	0.95	1.1	0.89	1.06	0.98	0.9	0.92	0.99	0.96	1.06	1.05	0.98	1	1	0.94	1.03	0.79
49925	A_14_P111169	9	MLLT3	4.527748	1.1720349	1.04	0.99	1.1	1.05	1.03	1.06	1.1	1.03	0.64	0.91	0.95	1.09	1.08	0.98	1.04	1.1	0.98	0.65	1.1	0.87	1.07	1.07	0.96	1.08	0.81	0.82	1	0.6	0.7	0.99	1.04	1.1	1.04	0.97	0.99	0.91	0.85	1.04	0.94	0.95	1.03	0.97	1.03	1	0.93	1.09	1.05	1.02	1.01	1.05	0.97	0.99	0.91	0.99	1.02	1.09	1.08	1.01	1.03	1.05	0.98	1.09	0.88	1.05	1	0.96	1.07	1.07	0.96	0.92	0.88	0.99	1.03	1.01	0.64
70679	A_16_P40117897	14	chr14:21981288-21981347	4.534446	1.3930621	0.95	1.43	1	1.29	1.2	1.38	1.25	1.25	0.19	0.84	0.61	1.52	1.16	1.38	1.14	1.24	1.28	0.47	1.13	0.82	1.05	1.21	0.27	1.26	1.22	0.49	1.12	1.33	0.84	1.32	1.38	1.14	1.33	1.14	1.05	1.16	1.19	1.18	1.39	1.1	1.34	1.26	1.16	1.13	1.23	1.15	1.39	1.32	1.3	1.39	1	1.23	1.12	1.1	1.24	0.94	1.29	1.19	1.32	1.12	0.94	0.88	1.12	0.96	0.9	1.05	0.86	1.2	0.91	1.1	1.16	0.93	0.98	0.93	0.48
40844	A_14_P116157	7	HUS1	4.535546	1.1456634	0.96	1.02	1.05	1.01	1.01	0.99	0.97	0.99	0.61	1.04	0.9	0.93	1.03	0.99	0.91	0.97	0.98	0.68	0.93	0.77	0.98	0.93	0.95	0.98	0.61	0.66	0.98	0.78	0.89	0.91	0.94	1.01	0.92	0.98	0.97	0.97	0.95	0.91	1	0.95	0.94	0.95	0.94	0.92	0.93	0.91	1.03	0.96	0.94	1.03	0.96	0.97	0.96	1.02	0.96	0.89	0.89	0.95	0.95	0.98	0.95	0.96	1.02	1.02	1.04	0.94	0.89	0.96	0.94	0.94	0.93	0.94	0.98	0.99	0.95
39388	A_14_P106616	7	chr7:6283047-6283106	4.5458784	1.1778773	1	1.03	1.09	1.08	1	1.18	1.09	1.08	0.61	1.1	0.97	1.26	1.07	1.08	0.98	0.96	0.96	0.94	0.98	0.73	1.1	1.02	0.72	1.11	0.71	0.78	1.03	0.78	1.02	1.23	1.16	1.01	1.05	1.18	1.24	1.34	1.43	1.3	1.18	1.26	1.29	1.19	1.15	1.16	1.16	1.3	1.08	1.2	1.2	1.08	1.31	1.3	1.08	1.29	1.16	1.1	1.15	1.18	1.1	1.16	1.14	1.04	1.07	1.16	1.14	1.19	1.18	1.13	1.21	1.2	1.3	1.23	1.15	1.16	1.03
49928	A_16_P18575150	9	MLLT3	4.548432	1.1778581	1.04	0.99	1.03	0.93	0.95	0.89	0.96	0.93	0.6	0.95	0.92	0.83	0.9	0.97	0.91	1	1.02	0.64	0.99	0.69	0.93	0.94	0.85	0.97	0.64	0.57	0.91	0.5	0.55	0.94	1.02	0.91	0.91	0.93	0.85	0.92	0.82	0.85	0.9	0.9	0.92	0.95	0.89	0.9	0.95	0.98	0.94	0.95	0.95	0.94	0.9	0.87	0.87	0.91	0.92	0.93	0.95	0.94	0.89	0.9	1.01	0.94	0.88	0.89	0.91	0.91	0.85	0.9	0.95	0.86	0.86	0.88	0.87	0.85	0.58
49970	A_14_P127147	9	chr9:21362177-21362236	4.5739846	1.2503382	0.98	0.99	0.98	1.01	1.03	1.03	0.99	1.02	0.15	1.04	0.91	1.03	0.93	0.96	1	0.95	0.98	0.37	0.87	0.79	1.02	1.02	1.02	0.99	0.62	0.64	0.98	0.58	0.58	0.96	0.94	1	0.95	0.93	0.98	0.88	0.87	0.89	0.95	0.86	0.91	0.93	0.94	0.99	0.94	0.91	0.98	0.96	0.99	0.98	0.86	0.95	0.93	0.93	0.98	0.9	1.02	0.94	1.04	0.99	1.03	0.98	0.95	1.03	1	0.96	0.95	0.98	0.96	0.88	0.91	0.9	0.99	1.03	0.63
49929	A_16_P38672414	9	MLLT3	4.6307898	1.1950932	1.08	1.03	0.98	0.98	0.97	1.08	1.08	1.02	0.63	1.07	0.99	1.26	1	1.03	0.96	0.91	0.95	0.69	0.98	0.73	1.09	1.07	0.98	1.04	0.68	0.74	1.23	0.76	0.65	1.08	1.08	1.01	1.04	0.95	1	0.98	1.01	1.04	1.01	0.99	1.06	1.02	0.97	1.03	1.02	1.12	1.09	1.06	1.07	1.09	0.97	1.03	0.97	0.89	1.07	1.02	1.13	1	1	1.07	0.98	1.04	1.1	1.07	1.05	1.06	1	0.99	0.94	1	0.99	0.94	1.02	0.99	0.58
50440	A_14_P109345	9	RNF38	4.6684127	1.1836318	0.99	1.07	0.95	1.05	1.09	1.12	1.06	1.01	0.59	1.03	1.02	0.94	0.97	1.02	1.03	0.99	0.94	0.69	0.97	0.73	1.07	1.04	1	1	0.68	0.76	1	0.73	0.57	1.08	1.12	1.08	1.02	1.08	1.12	1.24	1.23	1.15	1.03	1.09	1.14	1.19	1.07	1.02	1.12	1.12	1.08	0.92	1.03	1.08	1.18	1.2	1.03	1.18	1.14	1.06	1.06	1.12	0.99	1.1	1.03	1.05	1.17	1.06	1.03	1.07	1.1	1.18	1.14	1.12	1.22	1.24	1.12	1.06	0.9
49994	A_16_P02076341	9	chr9:21910518-21910577	4.7061014	1.3108864	0.85	1.03	1.06	1.12	0.99	0.99	0.99	0.94	0.18	0.97	0.96	0.84	0.98	0.94	0.97	1.02	1.05	0.31	0.96	0.33	0.96	1.03	0.95	0.98	0.19	0.64	0.96	0.55	0.6	0.9	0.85	0.86	0.94	0.92	0.94	0.85	0.85	0.84	0.79	0.76	0.88	0.86	0.94	0.95	0.93	0.91	0.87	0.91	0.91	0.87	0.82	0.87	0.9	0.89	0.94	0.89	0.9	0.88	0.91	0.94	0.94	0.95	0.88	0.89	0.91	0.93	0.94	0.91	0.91	0.82	0.85	0.88	0.88	0.9	0.56
40500	A_16_P17913484	7	TARP	4.7064557	1.3531383	1	1.07	0.74	1.2	1.01	1.26	1.12	1.09	0.2	1.06	0.15	1.1	1.21	1.05	1.05	1.09	0.97	0.81	0.97	0.59	1.07	1.15	0.66	1.15	0.74	0.74	1.27	1.27	0.31	1.07	1.12	1.16	1.62	1.01	1.07	1.1	1.11	1.58	1.48	1.13	1.6	1.08	1.03	1.11	1.27	1.09	1.03	1.01	1.06	1.03	0.97	1.1	1.12	1.04	1.02	0.88	1.12	1.14	1.06	0.96	1.17	1	0.98	0.95	1.02	1.12	0.91	1.02	1.14	0.99	1.57	0.89	1.31	0.93	0.28
49953	A_14_P124911	9	IFNB1	4.7115455	1.2218215	1.02	1.01	0.93	0.96	0.94	1.12	1	0.99	0.21	0.99	0.84	0.99	0.99	1.08	0.97	1.02	0.98	0.7	1	0.73	0.98	0.94	0.85	0.98	0.62	0.68	0.89	0.63	0.63	1	0.94	0.9	1.03	0.92	1.01	1	0.92	0.92	1.01	0.89	0.93	0.98	0.96	0.99	0.91	0.92	0.99	0.99	1.03	0.99	0.94	0.95	0.94	0.94	0.88	0.95	0.94	0.95	0.95	0.93	0.92	0.94	0.95	0.95	0.99	0.95	0.93	0.95	0.89	0.87	0.88	0.94	0.97	0.94	0.59
49921	A_16_P38671976	9	MLLT3	4.734546	1.2003982	0.97	1.04	1.02	1.15	1.02	1.13	1.04	0.96	0.58	1.02	1.02	1.05	1.03	0.99	0.93	0.92	0.97	0.6	0.95	0.71	1.03	0.96	1	1.06	0.71	0.71	1.11	0.65	0.6	0.94	1.01	0.96	0.95	0.96	0.95	0.91	0.93	0.95	0.91	0.95	0.91	0.94	0.94	0.96	0.97	1	1	0.98	1.01	1	0.96	0.87	0.95	0.93	0.96	0.94	1	0.99	1.04	0.91	1.04	1.02	0.87	0.96	0.96	1.09	0.99	0.93	0.91	0.96	0.95	0.94	0.96	0.98	0.61
49999	A_14_P112983	9	CDKN2A	4.7567077	1.3419363	1.11	1.04	1.1	1.12	1.01	1.11	1.03	1.01	0.18	1.03	1.04	1.29	0.99	1.03	1.05	1.06	1.1	0.46	1.03	0.53	0.98	1.09	1.12	1.07	0.33	0.41	1	0.58	0.34	1.03	1.08	1.05	1.09	1.1	1.08	1.03	1.06	1	1.08	1.08	1.07	1.09	1.18	1.13	1.08	1.05	1.08	1.04	0.96	1.08	1	1.01	1.05	0.97	1.04	1.1	1.09	1.01	1.03	1.06	1.12	1.08	1.1	1.03	1.03	1.13	1.07	1	1.02	1.05	1.04	1.03	1.06	1.04	0.28
49474	A_16_P18538487	9	chr9:5605531-5605590	4.798118	1.1711491	0.96	1.01	1	1	0.93	0.92	0.92	0.92	0.58	0.89	0.6	0.92	0.9	0.91	0.89	0.88	0.96	0.89	0.93	0.61	0.95	0.98	0.92	1.03	0.61	0.68	1	0.71	0.58	0.96	0.94	0.87	0.91	0.95	0.93	0.96	0.87	0.87	0.92	0.96	0.97	0.92	0.94	0.93	0.99	0.95	0.92	0.95	0.95	0.92	0.99	0.95	1.01	1.02	0.98	1	0.95	0.95	1	1	0.95	0.95	0.98	0.94	0.96	1	1.01	0.94	1.04	0.91	0.93	0.99	0.93	0.98	0.58
49922	A_14_P126758	9	MLLT3	4.8526416	1.2000571	1	0.99	1.1	1.15	1.03	1.05	1.02	1.11	0.66	1.01	1	1.15	1.1	1.11	1.08	1.03	0.98	0.68	1.03	0.76	1	1.09	1.07	1.16	0.72	0.77	1.09	0.58	0.73	1.08	1.12	1.15	1.12	1.08	0.95	0.99	1.1	1.06	1.01	1.16	1.09	1.08	1.01	1.05	1.09	1.1	1.13	1.11	1.08	1.13	1.07	1.04	1.09	0.97	1.02	1.08	1.12	1.05	1.05	1.01	1.14	1.1	1.04	1.11	1.03	1.14	1.09	0.99	1.08	0.98	1.03	0.98	1.17	1.07	0.66
40505	A_16_P37994746	7	chr7:38356482-38356531	4.870098	1.4337939	1.05	1.04	0.88	1.23	1.09	1.33	1.39	1.07	0.53	0.9	0.51	1.88	1.3	1.34	1.25	1.35	1.3	0.37	0.75	0.62	1.32	1.03	1.39	1.33	0.73	0.66	1.37	1.22	0.71	1.18	1.47	1.52	1.49	1.09	1.21	1.23	1.51	1.63	1.67	1.31	1.36	1.32	1.22	1.29	0.88	1.16	1.46	1.22	1.4	1.46	1.36	1.14	1.01	0.96	1.26	1.28	1.5	0.81	1.05	1	1.17	1.32	1.31	1.24	1.01	1.21	1.17	1.05	1.15	1.24	1.38	1.01	1.03	1.13	0.52
49916	A_14_P116482	9	MLLT3	4.9019237	1.220154	1.05	1	0.97	1.06	1.06	1.04	1.08	1.06	0.6	1.05	1	1.37	1.03	1.01	1.02	1.03	0.98	0.7	0.98	0.73	1.13	1.12	1.06	1.12	0.67	0.71	1.19	0.72	0.72	1.14	1.14	1.02	1.08	1.06	0.93	0.96	0.92	1.08	1.09	1.03	1.03	1.04	1.05	1.04	1.04	1.05	0.98	1.08	1.06	0.98	1.04	1.03	1	0.98	1.02	1.01	1.06	1.01	1.08	1.03	1.08	1.08	1.13	1.06	1.04	0.97	1.03	0.96	1	0.96	0.99	1.04	1.07	1.07	0.64
73883	A_14_P200723	14	chr14:105481523-105481582	5.0414166	1.287007	0.96	1.05	0.65	1	1.03	1.13	1.07	1.11	0.58	0.64	0.18	1.12	1.01	1.07	1.01	1.13	1.02	0.76	0.69	0.76	0.99	1.11	0.41	1.08	0.67	0.77	1.19	0.98	1.07	1.07	0.98	1.13	1.09	1.15	1.04	1.12	1.07	1.05	1.05	1.04	1.03	0.99	1.05	1.06	0.99	0.98	1.14	0.98	1.02	1.14	1.05	1	1.11	1.12	1.11	1.03	1.03	1.09	1.08	1.11	1.01	1.05	1.06	1.08	1.15	1.1	0.94	1.01	1.02	1.07	1.16	1.03	1.17	1.06	1.05
40499	A_16_P01695410	7	TARP	5.1639223	1.3170178	1	1.1	0.85	1.19	1.1	1.16	1.06	1.11	0.29	0.78	0.26	1.09	0.96	1.06	0.99	0.9	1	0.75	0.96	0.64	0.96	1.04	0.77	1.19	0.7	0.62	1.14	1.07	0.43	1.13	1.05	1.08	0.94	1.15	0.97	1.22	0.85	0.87	1.04	1	1.07	1	1	1.12	1.06	0.89	1.15	1.03	0.94	1.15	0.92	0.96	1.2	1.13	0.95	0.88	1.08	1.18	0.99	1.2	0.87	0.87	0.96	1.01	1	1	0.85	0.96	1.06	0.88	0.78	0.77	0.96	0.95	0.34
40504	A_14_P104477	7	chr7:38343026-38343085	5.2778573	1.4084235	1	1.17	0.8	1.17	1.06	1.29	1.14	1.14	0.21	0.71	0.15	1.4	1.05	1.11	1.02	0.9	0.98	0.45	0.73	0.65	1.13	1.04	1.1	1.12	0.74	0.41	1.12	1.08	0.39	1.19	1.18	1.13	1.11	1.1	0.97	1.08	0.97	1.06	1.13	1.11	1.26	1.14	1.02	1.1	1.14	1.08	1.23	1.14	1.14	1.23	1.03	1.01	1.17	0.99	1.14	0.99	1.23	1.11	1.18	1.08	1.02	1	1	1.09	1.02	1.1	0.92	1.14	1.06	0.96	1.03	0.96	1.07	1.08	0.28
70680	A_16_P02873808	14	chr14:21993784-21993843	5.7725873	1.4153638	1.27	1.33	1.13	1.28	1.18	1.25	1.22	1.27	0.22	1.27	0.66	1.06	1.19	1.28	1.14	1.3	1.27	0.75	1.2	0.55	1.16	1.11	0.34	1.17	0.52	0.71	1.09	0.62	1.18	1.15	1.1	1.12	1.15	1.14	0.99	1.08	1.14	1.29	1.27	1.09	1.17	1.17	1.12	1.14	1.15	1.14	1.3	1.26	1.27	1.3	0.96	1.11	1.28	1.19	1.28	0.85	1.21	1.1	1.21	1.19	0.92	0.82	1	1	0.94	1.06	0.93	1.06	1	1	1.08	0.88	0.96	0.9	0.91
40925	A_14_P201201	7	IKZF1	5.8025017	1.2717806	0.97	1.07	0.96	0.93	1	1.05	0.97	1.02	0.54	0.91	0.62	0.82	0.84	0.95	1.14	1.22	1.04	0.63	0.68	1.05	0.93	1.18	0.7	1	0.62	0.67	1.02	0.57	0.53	0.88	0.81	1	0.94	0.99	1.03	0.88	0.81	0.75	0.77	0.96	0.88	0.91	0.99	1	0.89	0.91	0.85	0.89	0.9	0.85	0.85	0.91	1.04	0.97	1.01	0.92	1.07	0.98	0.95	0.95	1.07	1.02	0.88	0.94	0.99	0.98	0.9	0.86	0.84	0.89	0.84	0.79	1.02	1.01	0.61
70681	A_16_P19976889	14	chr14:22005835-22005894	6.2196326	1.4125317	1	1.27	1.19	1.25	1.27	1.35	1.28	1.17	0.17	1.17	0.68	1.51	1.25	1.2	1.12	1.14	1.22	0.76	1.01	0.57	1.24	1.12	0.75	1	0.52	0.75	1	0.8	1	1.29	1.18	1.38	1.27	1.19	1.1	1.19	1.28	1.32	1.21	1.27	1.41	1.29	1.15	1.26	1.34	1.3	1.41	1.24	1.18	1.41	1.02	1.23	1.28	1.26	1.31	1.04	1.24	1.22	1.25	1.15	1.08	0.81	1.06	1.04	1.02	1.16	1.02	1.2	1.14	1.13	1.25	0.97	1.1	1	0.97
40923	A_16_P38023535	7	IKZF1	7.0752697	1.2892551	1.05	0.99	1.04	0.95	1	1.18	1.09	1.09	0.66	1.05	0.55	1.24	1.1	0.97	1.04	1.03	1.04	0.62	0.75	1.06	1.1	1.08	0.62	1.09	0.7	0.76	1.09	0.63	0.61	1.04	1.05	1.13	1.04	0.97	0.97	0.93	0.94	1.11	1.06	0.94	1.03	1.06	1.02	1.02	0.99	1.02	1.12	1.07	1.03	1.12	1	0.94	1.06	0.88	0.99	1.1	1.11	1.01	1.03	0.98	1.07	1	1.09	1.1	1.15	1.01	0.98	1.05	1	0.98	1	0.95	1.05	1.04	0.54
40502	A_16_P01695465	7	chr7:38305379-38305438	7.0900116	1.5820951	1.27	1.31	0.7	1.21	1.13	1.32	1.09	1.23	0.18	0.69	0.14	0.97	1.15	1.2	1.11	1.39	1.36	0.39	0.72	0.62	1	0.99	0.32	1.04	0.63	0.37	1.12	1.15	0.24	1.13	1	1.11	1.22	1.18	0.9	1.04	0.97	1.06	1.17	0.98	0.95	1.04	1.03	1.04	1.1	1	0.98	1	1.06	0.98	0.8	1.04	1.19	1.06	1.11	0.8	1.06	1.02	1.11	0.97	0.95	0.81	0.82	0.81	1.02	0.91	0.83	0.98	0.91	0.85	0.88	0.83	0.85	0.79	0.2
40501	A_16_P01695436	7	chr7:38290450-38290509	7.4424872	1.6571048	1.22	1.28	0.78	1.58	1.13	1.52	1.32	1.35	0.19	0.71	0.16	1.26	1.09	1.22	1.25	1.17	1.11	0.41	0.65	0.57	1.05	1.1	0.29	1.18	0.65	0.41	1.26	1.24	0.29	1.21	1.2	1.14	1.17	1.11	0.98	1.12	1.1	1.12	1.25	1.12	1.18	1.27	1.06	1.17	1.19	1.14	1.37	1.31	1.17	1.37	0.87	1.15	1.22	1.21	1.13	0.97	1.23	1.16	1.24	1.1	1	0.85	1.13	1.07	1.01	0.91	0.93	1.07	1.04	0.94	1.03	0.76	0.92	1.01	0.21
40503	A_16_P17913632	7	chr7:38318910-38318969	7.86365	1.5550036	1.28	1.22	0.67	1.31	1.04	1.19	1.03	1.08	0.16	0.63	0.15	1.09	1.01	1.01	1.12	1.18	1.11	0.38	0.66	0.51	1.03	1.07	0.3	1.03	0.59	0.35	1.12	1.07	0.25	1.03	1.11	1.09	1.09	1.11	0.99	1.1	1.04	1.02	1.16	1.11	1.04	1.18	1.02	1.02	1.17	1.07	1.04	1.03	1.09	1.04	0.94	1.03	1.21	1	1.04	0.88	1.13	1.07	1.15	1.08	0.97	0.82	0.85	0.94	0.94	0.96	0.85	1.05	1	0.91	0.98	0.84	0.97	0.83	0.24
40924	A_14_P106733	7	IKZF1	8.552798	1.2942706	1.01	1.05	1.12	1.04	1.04	1.05	1.13	1.03	0.62	1.05	0.55	1.11	1.16	1.06	1.05	1.08	1.01	0.68	0.68	0.96	0.94	0.95	0.59	1.01	0.69	0.68	1	0.56	0.68	0.96	0.96	0.97	0.95	0.88	0.87	0.87	0.87	0.93	1.08	0.9	0.97	0.99	0.93	0.87	0.98	0.96	1.02	1.02	1.04	1.02	0.87	0.89	0.9	0.85	0.93	0.92	1.01	0.89	0.98	0.89	0.83	0.89	1	0.9	0.96	0.97	0.86	0.94	0.9	0.86	0.86	0.86	0.87	0.94	0.53
73879	A_16_P40322315	14	chr14:105413708-105413767	8.68309	1.4860163	1.22	1.04	0.35	1	0.98	1.03	0.97	0.99	0.19	0.22	0.18	0.79	0.97	0.92	1	0.98	1.1	0.74	0.35	0.54	0.95	1	0.35	1.08	0.22	0.35	0.94	0.77	0.3	0.97	0.94	1.04	0.94	0.99	0.97	1	0.98	0.98	1.01	1.05	0.95	0.97	1.06	0.91	0.92	1.03	0.98	0.98	0.98	0.98	0.93	1.05	0.96	1.13	1.07	0.89	1	1.04	0.96	1.09	1	0.95	0.97	0.91	0.9	1.04	0.96	0.96	0.98	1.05	0.99	1.02	0.99	0.89	0.25
